# Supplementary material for: History of the taxonomy of Acinetobacter: the emergence of hospital-adapted species of global health concern
Source: Int J Syst Evol Microbiol. 2025 Dec 5;75(12):006983. doi: 10.1099/ijsem.0.006983 (PMC12680336; doi:10.1099/ijsem.0.006983)
Supplement: Uncited Supplementary Material 1. [file ijsem-75-06983-s002.xlsx]

## Sheet: Supp Table S1
	Table S1. Acinetobacter-related species names and abbreviations used in this manuscript
	Full name	Abbreviated name	NCBI Taxonomy ID	NCBI Taxonomy Name
	Acinetobacter calcoaceticus	A. calcoaceticus	471	-
	Micrococcus calco-aceticus	M. calco-aceticus	-	-
	Haemophilus lacunata	-	-	-
	Haemophilus duplex	-	-	-
	Moraxella lacunata	M. lacunata	477	-
	Moraxella duplex	M. duplex	-	-
	Moraxella bovis	-	476	-
	Moraxella lwoffi	-	-	-
	Acinetobacter lwoffii	A. lwoffii	28090	-
	Acinetobacter johnsonii	A. johnsonii	40214	-
	Acinetobacter pseudolwoffii	A. pseudolwoffii	2053287	-
	Acinetobacter guillouiae	A. guillouiae	106649	-
	Acinetobacter baumannii	A. baumannii	470	-
	Bacillus faecalis alcaligenes	-	-	-
	Bacterium alcaligenes	-	-	-
	Alcaligines fecalis	-	511	Alcaligenes faecalis
	Alcaligines metalcaligines	-	-	-
	Alcaligines marshallii	-	-	-
	Bacterium lactis marshalli	-	-	-
	Bacterium marshalli	-	-	-
	Alcaligenes viscosus	-	-	-
	Alcaligenes viscolactis	-	313363	Alcaligenes viscolactis S-2
	Bacillus lactis viscosus	-	33023	Bacillus viscosus
	Bacterium lactis viscosum	-	-	-
	Bacterium viscolactis	-	-	-
	Alcaligenes viscosum	-	-	-
	Lactobacillus viscosus	-	-	-
	Alcaligenes haemolysans	-	-	-
	Acinetobacter marshalli	-	-	-
	Acinetobacter lwoffi	-	28090	Acinetobacter lwoffii
	Acinetobacter viscosum	-	-	-
	Achromobacter viscosus	-	-	-
	Achromobacter lacticum	-	-	-
	Achromobacter venosum	-	-	-
	Achromobacter delictatulum	-	-	-
	Mima polymorpha	M. polymorpha	-	-
	Herellea vaginicola	H. vaginicola	-	-
	Acinetobacter junii	A. junii	40215	-
	Bacterium anitratum	B. anitratum	-	-
	Acinetobacter nosocomialis	A. nosocomialis	106654	-
	Moraxella glucidolytica	M. glucidolytica	-	-
	Acinetobacter pittii	A. pittii	48296	-
	Acinetobacter indicus	A. indicus	756892	-
	Acinetobacter haemolyticus	-	29430	-
	Acinetobacter higginsii	A. higginsii	70347	-
	Achromobacter lwoffi	-	-	-
	Achromobacter anitratum (anitratus)	-	-	-
	Neisseria winogradskyi	N. winogradskyi	-	-
	Achromobacter marshallii	-	-	-
	Acinetobacter anitratum (anitratus)	-	-	-
	Acinetobacter winogradskyi	-	-	-
	Acinetobacter metalcaligenes	-	-	-
	Diplococcus mucosus	D. mucosus	-	-
	Bacillus mallei	-	-	-
	Haemophilus parapertussis	-	-	-
	Acinetobacter mallei	-	-	-
	Acinetobacter parapertussis	-	-	-
	Burkholderia mallei	-	13373	-
	Bordetella parapertussis	-	519	-
	Acinetobacter hemolysans	-	-	-
	Micrococcus cerificans	M. cerificans	-	-
	Acinetobacter baylyi	A. baylyi	202950	-
	Herellea saponiphilum	-	-	-
	Herellea caseolytica	-	-	-
	Herellea lwoffi	-	-	-
	Acinetobacter bereziniae	A. bereziniae	106648	-
	Cytophaga anitrata	-	-	-
	Moraxella anitrata	-	-	-
	Mima lwoffi	-	-	-
	Cytophaga lwoffi	-	-	-
	Achromobacter mucosus	-	-	-
	Acinetobacter colistiniresistens	A. colistiniresistens	280145	-
	Achromobacter haemolyticus	-	-	-
	Achromobacter metalcaligenes	-	-	-
	Achromobacter citroalcaligenes	-	-	-
	Brevibacterium leucinophagum	-	-	-
	Acinetobacter vivianii	-	1776742	-

## Sheet: Supp Table S2
	Table S2. Epidemiological data and antimicrobial resistance features of the isolates
	Species	Strain	Year of isolation	Country of isolation	Source of sample	References	Custody	Other names	Taxonomic comments	GenBank accession numbers	MLST Pasteur scheme	blaOXA-51-like	blaADC	Other resistance genes	comM	Other comments (1)	Other comments (2)	Other comments (3)
	Acinetobacter calcoaceticus	Delft 1, LMD 1, Beijerinck 1, Delft 317, LMD 317, Baumann 46, Doudoroff strain 46, Juni 46, Johnson & Sneath J25, Bouvet & Grimont 1, Dijkshoorn 75, Dijshoorn serial no. 1, NIPH 2245T (designation by A. Nemec), RUH 2201T (designation by L. Dijkshoorn), ATCC 23055T, BCRC 17328T, CAIM 17T, CCT 0050T, CCUG 12804T, CECT 441T, CIP 81.8T (CIP 81.08T), CNCTC 7610T, DSM 30006T, E.111.9.4.1 (according to …	≤ 1911 (date of publication of the earliest relevant study)	The Netherlands	Quinate enrichment from soil	Beijerinck, 2011; Baumann et al., 1968; Johnson et al., 1970; Juni, 1972; Johnson & Sneath, 1973; Fixter & McCormack, 1976; Skerman et al., 1980; Bouvet & Grimont, 1986; van Landschoot et al., 1986; Dijkshoorn et al., 1987; Nishimura et al., 1988; Tjernberg & Ursing, 1989; Dijkshoorn et al., 1990; Bouvet et al., 1990; Gerner-Smidt et al., 1991; Gerner-Smidt, 1992; Rainey et al., 1994; Wiedmann-al…	ATCC <- M. Doudoroff <- LMD (Delft strain 1) <- M.W. Beijerinck	Micrococcus calco-aceticus; Moraxella calcoacetica	Group A "unassigned" (Baumann et al., 1968), DNA-DNA homology group 1 (Johnson et al., 1970), Group B "unclustered" (Johnson & Sneath, 1973), Genospecies 1 = A. calcoaceticus (Bouvet & Grimont, 1986), Subcluster Z-1a (Nishimura et al., 1988), DNA group 1 (Tjernberg & Ursing, 1989), DNA group 1 (Dijkshoorn et al., 1990), A. baumannii, the authors reported that they had doubts on the origin of thei…	APQI00000000.1 (CIP 81.8) / AIEC00000000.1 (DSM 30006) / BBTM00000000.1 (KCTC 2357) / UFSJ00000000.1 (NCTC 12983)	ST62 (16, 19, 22, 9, 19, 12, 19)	blaOXA-213 (WP_005047495.1)	blaADC-127 (WP_005046018.1) (the blaADC gene of A. calcoaceticus had around 87% nucleotide identity to the blaADC gene of A. baumannii)	None	Not interrupted (the comM gene of A. calcoaceticus had around 85% nucleotide identity to the comM gene of A. baumannii)	Not multidrug resistant (MDR) (Diancourt et al., 2010)	The colony opacity of NCIMB 10694T was described as opaque-translucent. According to BCCM, the culture of LMG 1046T contains two stable colony types giving identical gelelectrophoretic protein profiles (SDS-PAGE). The occurrence of two colony types was also reported by van Landschoot et al., 1986	DSM 30006 was intermixed with "Delft L360" according to DSMZ (last accessed in October 2024). Similarly, LMG 1046 was intermixed with "Hugh 2414, LMD L360, NCIB 9029"; NCCB 22016 with "Hugh 2414, Delft L360, NCIB 9029"; and NCIMB 10694 with "LMD L360 and NCIMB 9029".
							CECT <- NCIMB <- ATCC
							CIP <- ATCC
							BCRC <- LMG <- ATCC
							JCM <- ATCC (23055)
							NCTC <- Unknown
							CCUG <- CIP
							NCCB <- LMD 22.16 <- M.W. Beijerinck
							CNCTC <- RUH 2201 <- M.W. Beijerinck
							VTT (E-981117T) <- DSMZ (30006) <- CIP (81.08) <- ATCC (23055) <- M. Doudoroff (46) <- LMD (Delft L360) <- M.W. Beijerinck
	A. calcoaceticus	Delft L360, LMD L360, RH2414 (Hugh 2414), ATCC 19638, ATCC 23322 (merged with ATCC 19638), NCIMB 9029 (NCIB 9029), Sahl TG19588	≤ 1911 (date of publication of the earliest relevant study)	Unknown (most likely, the Netherlands)	Unknown (most likely, soil)	Sahl et al., 2013; Ho et al., 2020	ATCC <- R. Hugh <- LMD (Delft L360) <- M.W. Beijerinck	Micrococcus calco-aceticus	­	AMIX00000000.1 (TG19588 from ATCC 19638)	ST62 (16, 19, 22, 9, 19, 12, 19)	blaOXA-213 (WP_005047495.1)	blaADC-127 (WP_005046018.1)	None	Not interrupted	­	The colony opacity of ATCC 19638 and NCIMB 9029 was described as opaque	Might be a replicate of Beijerinck 1 (LMD 1) taken from an opaque colony.
							NCIMB <- LMD
	A. calcoaceticus	Delft L361, LMD L361, E.III.9.4.2 (according to NCCB), Hugh 2415, Dijkshoorn 74, Dijkshoorn serial no. 2, RUH 54, ATCC 19639 (assigned as Acinetobacter sp.), NCCB 22017 (LMD 22.17)	≤ 1911 (date of publication of the earliest relevant study)	Unknown (most likely the Netherlands)	Soil	Dijkshoorn et al., 1987; Dijkshoorn et al., 1990; Bouvet et al., 1990; Gerner-Smidt et al., 1991; Gerner-Smidt, 1992; Vaneechoutte et al., 1995; Snelling et al., 1996; Janssen et al., 1997	ATCC <- R. Hugh <- LMD (Delft L361) <- M.W. Beijerinck	Micrococcus calco-aceticus; Acinetobacter sp.	DNA group 1 (Dijkshoorn et al., 1990), A. calcoaceticus (Bouvet et al., 1990 ), EcoRI ribotype 1D (Gerner-Smidt, 1992)	­	­	­	­	­	­	­	­	­
	Acinetobacter sp.	DB264, Thornley 28, Johnson & Sneath J10, CCUG 3356 (not found), LMG 1053, NCDO 494 (transferred to NCIMB), NCIMB 8596 (NCIB 8596)	1931	­	Ropy milk	Garvie & Cheeseman, 1958; Thornley, 1960; Thornley, 1967; Johnson & Sneath, 1973; Pagel & Seyfried, 1976	LMG <- NCIMB <- Division of Bacteriology and Dairy Research Ottawa <- A.G. Lochhead	Alcaligenes viscosus; Alcaligenes viscosum (viscolactis); Acinetobacter calcoaceticus	Phenon 4 (Thornley, 1967), Group B2 (Johnson & Sneath, 1973)	­	­	­	­	­	­	­	­	­
	Acinetobacter johnsonii	ATCC 9036, Baumann 28, Thornley 27, Johnson & Sneath J9, Bouvet & Grimont 58, CIP 68.41, IAM 1517 (transferred to JCM), JCM 20194, LMG 983, NBRC 102197, NCCB 80001 (LMD 80.1), NCDO 715 (transferred to NCIMB), NCIMB 8154 (NCIB 8154)	≤ 1936 (most likely)	­	Dairy product (most likely)	Long & Hammer, 1936 (most likely); Conn et al., 1940 (most likely); Gainor & Wegemer, 1954; Garvie & Cheeseman, 1958; Thornley, 1960; Sneath & Skerman, 1966; Thornley, 1967; Baumann et al., 1968; Johnson & Sneath, 1973; Fixter & McCormack, 1976; Bouvet & Grimont, 1986; van Landschoot et al., 1986; Wiedmann-al-Ahmad et al., 1994	ATCC <- B.W. Hammer	Alcaligenes viscosus (viscolactis); Moraxella lwoffi var. nonliquefaciens	Phenon 4 (Thornley, 1967), Group B2 (Baumann et al., 1968), Group B2 (Johnson & Sneath, 1973), Genospecies 7 = A. johnsonii (Bouvet & Grimont, 1986), 16S rRNA gene (Nakagawa et al., unpublished; GenBank: AB681724.1)	BJUJ00000000.1 (NBRC 102197)	­	­	­	­	­	­	­	­
							CIP <- ATCC
							JCM <- IAM <- ATCC
							NBRC <- IAM
							LMG <- NCIMB <- ATCC
	Acinetobacter lwoffii	Lwoff (1), Thornley 63, Pintér & Bende 29, Hugh 2393 (RH 2393), Johnson & Sneath J27, Dijkshoorn 71, Dijkshoorn serial no. 77, NIPH 512T (designation by A. Nemec), RUH 2219T, ATCC 15309T, ATCC 17986 (merged with ATCC 15309T), CCM 5581T, CCUG 12805 (not publicly available), CCUG 33984T, CECT 453T, CNCTC 6167T, CNCTC B 4/75, CDC KC765 (according to Samuels et al., 1972), NCDC KC765, CIP 64.10 (corr…	≤ 1939 (date of accession according to NCTC)	France	Unknown	Audureau, 1940 (according to ATCC); Brisou & Prevot, 1954 (according to ATCC); Steel & Cowan, 1964; Sneath & Skerman, 1966; Lapage et al., 1967; Pintér & Bende, 1967; Thornley, 1967; De Ley J, 1968; Pinter & De Ley, 1969; Johnson et al., 1970; Juni, 1972; Samuels et al., 1972; Johnson & Sneath, 1973; Kloos & Musselwhite, 1975; Pagel & Seyfried, 1976; Holmes et al., 1979; Skerman et al., 1980; Bou…	NCTC <- A. Lwoff	Moraxella lwoffi var. bacteroides; Moraxella lwoffi var. Brevis; Moraxella lwoffi var. nonliquefaciens	Phenon 4 (Thornley, 1967), DNA-DNA homolgy group 5 (Johnson et al., 1970), Cluster B2 (Johnson & Sneath, 1973), Cluster Z-4 (Nishimura et al., 1988), DNA group 8 (Tjernberg & Ursing, 1989), DNA group 8 (Dijkshoorn et al., 1990), A. lwoffii and Acinetobacter species 9 (Bouvet et al., 1990), 16S rRNA gene (Enright et al., 1994; GenBank: X74894.1), 16S rRNA gene (Rainey et al., 1994; GenBank: X81665…	CP118963.1-CP118968.1 (DSM 2403T); available at ATCC (https://www.atcc.org/products/15309); CAADHN000000000.1 (NCTC 5866T); AYHO00000000.1 (NIPH 512T); BBSQ00000000.1 (NBRC 109760T)	ST1785 (319, 270, 283, 154, 243, 128, 275)	blaOXA-283 (WP_004647119.1)	No significant similarity found	None	Not interrupted (the comM gene of A. lwoffii had around 70% nucleotide identity to the comM gene of A. baumannii)	CIP 110687T replaced CIP 64.10 as the type strain of Acinetobacter lwoffii, because CIP 64.10 was assigned as Acinetobacter pseudolwoffii	Tn6018-like (plasmid-mediated)	Oxidase-negative (according to NCTC), oxidase-positive (Samuels et al., 1972)!
							ATCC <- NCTC
							LMG <- Torry Research Station <- ATCC 17986 <- S.D. Henriksen <- A. Lwoff
							NCIMB <- CIP <- NCTC
	A. lwoffii	Lwoff (2), Thornley 64, ATCC 17987 (assigned as Acinetobacter sp.), CCM 5572, CDC KC767 (according to Samuels et al., 1972), NCDC KC767, CIP 70.36, LMG 1030 (assigned as Acinetobacter sp.), NBIMCC 1125, NCTC 5867, USCC 1453 (according to BCCM)	1939 (according to CIP)	France	Unknown	Lwoff, 1939; Audureau, 1940; Lwoff & Audureau, 1941; Thornley, 1967; Johnson et al., 1970; Juni, 1972; Samuels et al., 1972; Jones & Weitzman, 1974; Holmes et al., 1979; Alexander et al., 1984; Nishimura et al., 1988; Tjernberg & Ursing, 1989; Gerner-Smidt et al., 1991	NCTC <- A. Lwoff	Moraxella lacunata var. atypical; Moraxella lwoffi var. brevis; Moraxella lwoffi var. nonliquefaciens; Acinetobacter calcoaceticus var. Iwoffi	Phenon 4 (Thornley, 1967), DNA-DNA homology group 5 (Johnson et al., 1970), Ungrouped although showing >75% similarity to group 5 (Alexander et al., 1984), Cluster Z-4 (Nishimura et al., 1988), DNA group 8 (Tjernberg & Ursing, 1989)	UFSE00000000.1 (NCTC 5867)	ST1785 (319, 270, 283, 154, 243, 128, 275)	blaOXA-283 (WP_004647119.1)	No significant similarity found	None	­	­	­	­
							LMG <- Torry Research Station <- ATCC <- S.D. Henriksen <- A. Lwoff
							CIP <- ATCC <- S.D. Henriksen
	A. lwoffii	Audureau strain brevis, Piéchaud A162, Bouvet & Grimont 65, NIPH 2175, LUH 1713, ATCC 17968 (assigned as Acinetobacter sp. genomospecies 9), CDC KC766 (according to Samuels et al., 1972), NCDC KC766, CIP A162 (assigned as Acinetobacter genomospecies 9)	≤ 1940	France	Conjunctivitis	Audureau, 1940; Piechaud et al., 1951 (according to ATCC); Henderson, 1967b; Johnson et al., 1970; Juni, 1972; Samuels et al., 1972; Bouvet & Grimont, 1986; Tjernberg & Ursing, 1989; Gerner-Smidt et al., 1991; Janssen et al., 1997; Yamamoto et al., 1999; Touchon et al., 2014; Périchon et al., 2014; Nemec et al., 2019	<- M Piechaud <- A. Audureau	Moraxella lwoffi subsp. nonliquefaciens (Scarlett) Bovre; M. lwoffi var. brevis; Acinetobacter sp. genomospecies 9	DNA-DNA homology group 5 (Johnson et al., 1970), Genospecies 9 (Bouvet & Grimont, 1986), DNA group 8 (Tjernberg & Ursing, 1989), 16S rRNA gene (Clermont, D. unpublished; GenBank: JQ638582.1), rpoD (Yamamoto et al., 1999; GenBank: AB008735.1), gyrB (Yamamoto et al., 1999; GenBank: AB008714.1)	APOG00000000.1 (CIP A162)	­	­	­	­	There are two colony types of ATCC 17968	­	­	­
	A. johnsonii	Audureau strain bacteroides, Piéchaud A171, Juni 31, Bouvet & Grimont 56, ATCC 17969 (not found), CDC KC763 (according to Samuels et al., 1972), CIP A171, LMG 1018	≤ 1940	France	Chronic conjunctivitis	Audureau, 1940 (according to CIP); Johnson, 1952 (most likely); Johnson et al., 1970; Juni, 1972; Samuels et al., 1972; Bouvet & Grimont, 1986; Tjernberg & Ursing, 1989	<- M. Piéchaud / CIP <- A. Audureau (bacteroides)	Moraxella lwoffi; Moraxella lwoffi var. bacteroides	DNA-DNA homology group 4 (Johnson et al., 1970), Genospecies 7 (Bouvet & Grimont, 1986), DNA group 7 (Tjernberg & Ursing, 1989)	Bioproject: PRJNA487925, SRA Study: SRP159200, SRR7771811, Biosample: SAMN09914435	­	­	­	­	­	­	­	­
							LMG <- Torry Research Station <- ATCC <- M. Piéchaud
	Acinetobacter pseudolwoffii	Bouvet & Grimont 60, ANC 4579, CCT 0052 (incorrectly assigned as A. lwoffii), CIP 64.10 (not found), CNCTC 7645, BCRC 14855 (maybe, since it comes from the CIP isolate) (if yes, it is incorrectly assigned as A. lwoffii), NCIMB 12456 (maybe, since it comes from the CIP isolate) (if yes, it is incorrectly assigned as A. lwoffii)	Unknown	Unknown	Unknown	Bouvet & Grimont, 1986; Yamamoto & Harayama, 1996; Yamamoto et al., 1999; La Scola et al., 2006; Touchon et al., 2014	ANC <- D. Clermont (CIP 64.10; supposed to be taken from NCTC 5866T, but it is not)	Acinetobacter lwoffii	Genospecies 8 (Bouvet & Grimont, 1986), 16S rRNA gene (Ban HKK & Chua KL, 1993, unpublished; GenBank: L13734.1), gyrB (Yamamoto & Harayama, 1996; GenBank: D73419.1 & D73434.1), gyrB (Yamamoto et al., 1999; GenBank: AB008694.1), rpoD (Yamamoto et al., 1999; GenBank: AB008733.1), rpoL-rpoB spacer (La Scola et al., 2006; GenBank: DQ207420.1), rpoB (La Scola et al., 2006; GenBank: DQ207487.1), rpoB-r…	APQS00000000.1 (CIP 64.10)	STnew (new, 633, 483, 297, 372, 330, new)	blaOXA-282 (WP_005245537.1)	No significant similarity found	None	Not interrupted (the comM gene of A. pseudolwoffii had around 70% nucleotide identity to the comM gene of A. baumannii)	According to Touchon et al., 2014, CIP 64.10 which was believed to be derived from A. lwoffii NCTC 5866T is clearly distinct from it.	­	­
	Acinetobacter guillouiae	Happold & Key Vibrio 01 (likely to be a different isolate), Baumann 94, Bouvet & Grimont 73, Dijkshoorn serial no. 94, RUH 2861T, ATCC 11171T, BCRC 15424, CCRC 15424 (transferred to BCRC), CCT 1870T, CCUG 2491T, CIP 63.46T, DSM 590T, KCTC 23200T, LMG 988T, NCCB 80002T (LMD 80.2), NCIB 8250 (NCIMB 8250), NCIM 2886 (incorrectly assigned as A. calcoaceticus), VTT E-981118 (assigned as Acinetobacter …	≤ 1951 (date of accession according to NCIMB)	Unknown	Sewage (referring to the vibrio 01 isolate, which is probably not correct since it is not related to this isolate)	Happold & Key, 1932 (vibrio 01); Evans & Happold, 1939 (vibrio 01); Evans, 1947 (vibrio 01); Evans et al., 1951 (vibrio 01); Davis & Park, 1962; Sebald & Viron, 1963; Fewson, 1967; Hugh & Reese, 1967; Hodgson & McGarry, 1968; Baumann et al., 1968; Johnson et al., 1970; Juni, 1972; Rogers, 1972 (thesis); Fixter & Fewson, 1974; Fixter & McCormack, 1976; Pagel & Seyfried, 1976; Towner & Vivian, 1976…	NCIMB <- W.C. Evans	Vibrio 01; Moraxella lwofii; Achromobacter sp.; Acinetobacter calcoaceticus; Acinetobacter sp. genomospecies 11	Subgroup A2 (Baumann et al., 1968), DNA-DNA homology group 1 (Johnson et al., 1970), Genospecies 11 (Bouvet & Grimont, 1986), DNA group 11 (Dijkshoorn et al., 1990), 16S rDNA gene (Rainey et al., 1994; GenBank: X81659.1), gyrB (Yamamoto & Harayama, 1996; GenBank: D73437.1 & D73422.1), 16S rRNA gene (Ibrahim et al., 1997; GenBank: Z93444.1), gyrB (Yamamoto et al., 1999; GenBank: AB008690.1), rpoL-…	APOS00000000.1 (CIP 63.46T), VZOG00000000.1 (CCUG 2491T)	ST1774 (405, 633, 483, 297, 372, 330, 456)	blaOXA-274 (WP_004725235.1)	blaADC-new (WP_004723463.1) (the blaADC gene of A. guillouiae had around 63% nucleotide identity to the blaADC gene of A. baumannii)	aph(3')-VIg = aphA6 (WP_000422634.1)	­	Susceptible to kanamycin, amikacin, and gentamicin; The MIC (μg/ml) for kanamycin, amikacin, and gentamicin were 16, 1, and 0.5, respectively (Yoon et al., 2014).	­	­
	Acinetobacter sp.	NCIMB 5178 (different strain from NCIMB 8250)	≤ 1939 (date of accession according to NCIMB)	Unknown	Unknown	Fewson, 1967 (according to NCIMB); Allen et al., 1983; van Landschoot et al., 1986	NCTC <- F.C. Happold	Acinetobacter calcoaceticus	­	­	­	­	­	­	­	­		­
	Acinetobacter baumannii	Allen 4H, Thornley 3, Johnson & Sneath J37, Dijkshoorn AC51 (according to NCCB), LMAU A4 (according to NCCB), ATCC 23220 (incorrectly assigned as Acinetobacter sp. genomospecies 13), CIP 68.38, DSM 30011, LMG 1049, NCCB 82027 (LMD 82.27), NCDO 709 (according to CIP), NCIM 2433, NCIMB 8208 (NCIB 8208) (assigned as Acinetobacter sp.), NRRL B-551 (not found)	≤ 1944	Unknown	Environmental (guayule shrubs)	Allen et al., 1944; Thornley, 1960; Thornley, 1967; Ellwood, 1970; Johnson & Sneath, 1973; Wiedmann-al-Ahmad et al., 1994; La Scola & Raoult, 2004; La Scola et al., 2006; Gundi et al., 2009; Wilharm et al., 2013; Repizo et al., 2015; Repizo et al., 2017; Roussin et al., 2019; Repizo et al., 2020	<- M.J. Thornley	Achromobacter lacticum; Acinetobacter calcoaceticus; Acinetobacter sp.	Phenon 2 (Thornley, 1967), Group B9 (Johnson & Sneath, 1973), rpoL-rpoB spacer (La Scola et al., 2006; GenBank: DQ207447.1), rpoB (La Scola et al., 2006; GenBank: DQ207456.1 & DQ207543.1), rpoB-rpoC spacer (La Scola et al., 2006; GenBank: DQ207523.1)	JJOC00000000.2 (DSM 30011); CP091333.1 (DSM30011-VUB)	ST738 (3, 3, 105, 6, 4, 2, 5)	blaOXA-65 (WP_001021782.1)	blaADC-new (WP_075400051.1)	None	Not interrupted	Generally described as antimicrobial susceptible	Isolated after enrichment of the resin-degrading natural microbiota responsible of the aerobic decomposition of gua_x0002_yule (Parthenium argentatum Gray), a resin-producing angio_x0002_sperm of the Asteraceae family common to arid and semiarid areas of the south-western United States and north-central Mexico	­
	A. baumannii	Allen 6H, Thornley 4, CCM 70 (not found), LMG 1052 (assigned as Acinetobacter sp.), NCDO 710 (according to NCIMB), NCIMB 8209 (NCIB 8209) (assigned as Acinetobacter sp.), NRRL B-552 (incorrectly assigned as A. calcoaceticus)	≤ 1944	Unknown	Environmental (guayule shrubs)	Allen et al., 1944; Hendrie et al., 1964; Thornley, 1967; Repizo et al., 2020	<- J. Naghski	Achromobacter lacticum; Acinetobacter calcoaceticus; Acinetobacter sp.	Phenon 2 (Thornley, 1967)	CP028138.1 (NCIMB 8209 chromosome) + CP028139.1 (NCIMB 8209 plasmid pAbNCIMB8209)	ST1197 (1, 4, 2, 2, 7, 85, 2)	blaOXA-78 (WP_005139262.1)	blaADC-154 (WP_005138362.1)	None	Not interrupted	Generally described as antimicrobial susceptible (except for nitrofurantoin and ampicillin)	Isolated after enrichment of the resin-degrading natural microbiota responsible of the aerobic decomposition of gua_x0002_yule (Parthenium argentatum Gray), a resin-producing angio_x0002_sperm of the Asteraceae family common to arid and semiarid areas of the south-western United States and north-central Mexico	NCIB 8209 was recieved as motile (Hendre et al., 1964)
	A. lwoffii	Deacon H-B, Baumann 25, Bouvet & Grimont 62, Hugh 482 (RH 482), Dijkshoorn 72, Dijkshoorn AC1053, NIPH 2172, LUH 1710, ATCC 9957 (assigned as Acinetobacter sp. genomospecies 9), CCUG 61662, CDC KC743 (according to Samuels et al., 1972), NCDC KC743, CIP 70.31, CNCTC 6172 (CNCTC Mi 3/65) (assigned as Acinetobacter sp.), LMG 985 (assigned as Acinetobacter genospecies 9), NCCB 83024 (LMD 83.24) (inco…	≤ 1945	Italy	Patient of gas gangrene	Deacon, 1945; Aiken et al., 1956; Henderson, 1967a; Henderson, 1967b; Baumann et al., 1968; Johnson et al., 1970; Juni, 1972; Samuels et al., 1972; Bouvet & Grimont, 1986; van Landschoot et al., 1986; Dijkshoorn et al., 1987; Tjernberg & Ursing, 1989; Bouvet et al., 1990; Gerner-Smidt et al., 1991; Ibrahim et al., 1997; Janssen et al., 1997; Yamamoto et al., 1999; Touchon et al., 2014; Périchon e…	ATCC <- W.E. Deacon	Mima polymorpha; Moraxella lwoffi var. nonliquefaciens; Acinetobacter baumannii; Acinetobacter sp. genomospecies 9	Subgroup B2 (Baumann et al., 1968), DNA-DNA homology group 5 (Johnson et al., 1970), Genospecies 9 (Bouvet & Grimont, 1986), A. lwoffii and Acinetobacter species 9 (Bouvet et al., 1990)	APQT00000000.1 (CIP 70.31)	STnew (392, new, 349, 206, 243, 128, 214)	blaOXA-134 (WP_005104969.1)	No significant similarity found	None	Not interrupted (the comM gene of A. lwoffii had around 71% nucleotide identity to the comM gene of A. baumannii)	­	­	­
	A. baumannii	Deacon 6-561, Baumann 49, Hugh 483 (RH 483), Bouvet & Grimont 21, ATCC 9955, CDC KC738 (according to Samuels et al., 1972), NCDC KC738 (according to ATCC and LMG), CIP 70.24, CNCTC 6170 (CNCTC Mi 5/65), LMG 984	≤ 1945	Italy	Cerebrospinal fluid (CSF)	Deacon, 1945; Hugh & Reese, 1968; Baumann et al., 1968; Eller, 1969; Johanson et al., 1970; Juni, 1972; Samuels et al., 1972; Kloos & Musselwhite, 1975; Bouvet & Grimont, 1986; Tjernberg & Ursing, 1989; Gerner-Smidt et al., 1991; (EcoRI ribotype 2F) Gerner-Smidt, 1992; Jawad et al., 1996; La Scola & Raoult, 2004; Chang et al., 2005; La Scola et al., 2006; Gundi et al., 2009	CIP / LMG / CNCTC <- ATCC <- W.E. Deacon	Herellea sp.; Herellea vaginicola; Bacterium anitrotum; Acinetobacter calcoaceticus	Subgroup A1 (Baumann et al., 1968), DNA-DNA homology group 1 (Johnson et al., 1970), Genospecies 2 (Bouvet & Grimont, 1986), recA (La Scola & Raoult, 2004; GenBank: AY274829.1), rpoL-rpoB spacer (La Scola et al., 2006; GenBank: DQ207439.1), rpoB (La Scola et al., 2006; GenBank: DQ207462.1 & DQ207549.1), rpoB-rpoC spacer (La Scola et al., 2006; GenBank: DQ207529.1)	­	­	­	­	­	­	­	According to ATCC, two colony types are observed on #3 agar. One type is entire, opaque and mucoid. The other is entire, small, translucent and mucoid.	­
	Acinetobacter sp.	Deacon 5-156A, Hugh 484 (RH 484), ATCC 9956	≤ 1945	Italy	Clinical sample (CSF or urine)	Deacon, 1945; Blouse & Twarog, 1966; Hugh & Reese, 1968; Eller, 1969; Ackermann & Turcotte, 1970; Ovrebo & Kleppe, 1973; Möllenkvist et al., 2003	<- W.E. Deacon	Herellea sp.; Acinetobacter calcoaceticus var. Anitratus; Acinetobacter sp.; Acinetobacter calcoaceticus; Acinetobacter baumannii	­	­	­	­	­	­	­	https://www.lgcstandards-atcc.org/products/all/BAA-346.aspx#history	­	­
	Acinetobacter junii	Rubinsten strain 1, CIP 55.115	1947	Unknown	Feces	Thibault et al., 1955; Szturm-Rubinsten et al., 1955	<- S. Rubinsten	Alcaligenes faecalis; Acinetobacter lwoffii	16SrRNA gene and MALDI-TOF mass spectrometry (according to CIP)	­	­	­	­	­	­	­	­	­
	A. lwoffii	Rubinsten strain 18, CIP 55.112	1947	Unknown	Spinal fluid	Thibault et al., 1955; Szturm-Rubinsten et al., 1955; Sebald & Veron, 1963	<- S. Rubinsten	Alcaligenes faecalis	­	­	­	­	­	­	­	­	­	­
	A. lwoffii	Rubinsten strain 19, CIP 55.113	1947	Unknown	Blood	Thibault et al., 1955; Szturm-Rubinsten et al., 1955	<- S. Rubinsten	Alcaligenes faecalis	­	­	­	­	­	­	­	­		­
	A. baumannii (according to NCTC)	Strain Bellairs, NCTC 7250	≤ 1947	UK	CSF	Brodie & Henderson, 1964; Henderson, 1967a; Henderson, 1967b; Holmes et al., 1979; Alexander et al., 1984	<- H.W. Dalton	Diplococcus mucosus; Achromobacter (Bacterium) anitratum; Acinetobacter calcoaceticus var. anitratus; Acinetobacter anitratus; Acinetobacter calcoaceticus	­	­	­	­	­	­	­	­	­	­
	A. baumannii (according to NCTC)	Strain Poultney, NCTC 7363	≤ 1947	UK		Brodie & Henderson, 1963; Ovrebo & Kleppe, 1973; Kleppe & Kleppe, 1976; Holmes et al., 1979; Alexander et al., 1984	<- A.P. Peeney	Diplococcus mucosus; Achromobacter (Bacterium) anitratum; Acinetobacter calcoaceticus var. anitratus; Acinetobacter calcoaceticus	Serovar group a (according to NCTC)	­	­	­	­	­	­	­	­	­
	A. baumannii	Strain Carr, Baumann 52, NCTC 7364	≤ 1947	UK		Brodie & Henderson, 1963; Baumann et al., 1968; Fixter & McCormack, 1976; Moss et al., 1978; Holmes et al., 1979; Alexander et al., 1984; Fixter et al., 1986; Ho et al., 2020	<- A.P. Peeney	Diplococcus mucosus; Achromobacter (Bacterium) anitratum; Acinetobacter anitratum; Acinetobacter calcoaceticus var. anitratus; Acinetobacter calcoaceticus	Serovar group a (according to NCTC)	LT605059.1 (NCTC7364 chromosome), LT605060.1 (NCTC7364 unnamed plasmid)	ST494 (3, 3, 2, 5, 4, 1, 4)	blaOXA-340 (WP_057053864.1)	blaADC-106 (WP_068981613.1)	sul2	Not interrupted	Susceptible to gentamicin, tobramycin, minocycline, and tetracycline; intermediate to erythromycin; resistant to sulphonamide, trimethoprim, cephalexin, clindamycin, penicillin, and ampicillin	­	­
	A. baumannii	Strain Jones, NCTC 7412	≤ 1948	UK	Urine	Brodie & Henderson, 1964; Henderson, 1967a; Henderson, 1967b; Holmes et al., 1979; Alexander et al., 1984; Ho et al., 2020	<- A.P. Peeney	Diplococcus mucosus; Achromobacter (Bacterium) anitratum; Acinetobacter calcoaceticus var. anitratus; Acinetobacter anitratus; Acinetobacter calcoaceticus	Serovar group a (according to NCTC)	UFRP00000000.1 (NCTC7412)	ST241 (40, 3, 15, 2, 40, 4, 4)	blaOXA-91 (WP_001021776.1)	blaADC-52 (WP_001211232.1)	─	Interrupted by Tn6022 (13104 bp). orf1 (tniC) of Tn2022 was interrupted by ISAba11 (1101 bp).	Susceptible to gentamicin, tobramycin, sulphonamide, minocycline, and tetracycline; intermediate to erythromycin; resistant to trimethoprim, cephalexin, clindamycin, penicillin, and ampicillin	­	­
	A. baumannii	Strain Ayers, NCTC 7422	≤ 1948	UK	Burn, leg	Brodie & Henderson, 1964; Henderson, 1967b; Alexander et al., 1984; Chan et al., 2012	<- H.W. Dalton	Diplococcus mucosus; Achromobacter (Bacterium) anitratum; Acinetobacter calcoaceticus var. anitratus; Acinetobacter calcoaceticus; Acinetobacter sp.; Acinetobacter baumannii; Acinetobacter bruijnii	Serovar group a (according to NCTC), Group 2B (Alexander et al., 1984)	AIED00000000.1 (NCTC 7422)	ST69 (21, 25, 24, 15, 24, 17, 24)	­	­	­	­	­	­	­
	A. baumannii (according to NCTC)	Strain Crook, NCTC 7461	≤ 1948	UK	Tuberculosis sinus	Brodie & Henderson, 1964; Henderson, 1967a; Henderson, 1967b; Alexander et al., 1984; Turner et al., 2017	<- C.H. Lack	Diplococcus mucosus; Achromobacter (Bacterium) anitratum; Acinetobacter calcoaceticus var. anitratus; Acinetobacter anitratus; Acinetobacter calcoaceticus	Serovar group a (according to NCTC)	­	­	­	­	­	­	­	­	­
	A. baumannii (according to NCTC)	Strain Hourigan, NCTC 7462	≤ 1948	UK	Tuberculosis sinus	Brodie & Henderson, 1963; Alexander et al., 1984	<- A.P. Peeney	Diplococcus mucosus; Achromobacter (Bacterium) anitratum; Acinetobacter calcoaceticus var. anitratus; Acinetobacter calcoaceticus	Serovar group a (according to NCTC)	­	­	­	­	­	­	­	­	­
	Acinetobacter sp.	Schaub 77, Hugh 2207 (RH 2207), ATCC 19678	≤ 1948	USA	Urine	Schaub & Hauber, 1948; Hugh & Reese, 1968	ATCC <- R Hugh <- E.O. King <- I.G. Schaub 77	Bacterium anitraum; Acinetobacter sp.	­	­	­	­	­	­	­	­	­	­
	A. baumannii	Schaub 81, Hugh 2208 (RH 2208), Bouvet & Grimont 4, Dijkshoorn serial no. 35, Dijkshoorn AC1099T, FIRDI 591 (transferred to BCRC), NIPH 501T (designation by A. Nemec), RUH 3023T (designation by L. Dijkshoorn), ATCC 19606T, BCRC 10591T, CCRC 10591T (transferred to BCRC), CCT 1432T, CCUG 19096T, CCUG 57815T (not available publicly), CIP 70.34T, CNCTC 6168T (CNCTC B 5/78T), DSM 30007T, DSM 6974T (no…	≤ 1948	USA	Urine	Schaub & Hauber, 1948; Hugh & Reese, 1967; Hugh & Reese, 1968; Juni, 1972; Ovrebo & Kleppe, 1973; Pagel & Seyfried, 1976; Bouvet & Grimont, 1986; Tjernberg & Ursing, 1989; Traub & Spohr, 1989; Dijkshoorn et al., 1990; Gerner-Smidt et al., 1991; (EcoRI ribotype 2C) Gerner-Smidt, 1992; Rainey et al., 1994; Wiedmann-al-Ahmad et al., 1994; Jenssen et al., 1997; Bode et al., 1998; La Scola & Raoult, 2…	ATCC <- R Hugh <- E.O. King <- I.G. Schaub 81	Gram-negative bacilli known as "5W"; Bacterium anitratum; Achromobacter anitratum; Acinetobacter calcoaceticus	Genospecies 2 (Bouvet & Grimont, 1986), DNA group 2 (Dijkshoorn et al., 1990), AJ247197/AF124611, rpoL-rpoB spacer (La Scola et al., 2006; GenBank: DQ207407.1), rpoB (La Scola et al., 2006; GenBank: DQ207471.1), rpoB-rpoC spacer (La Scola et al., 2006; GenBank: DQ207494.1), 16S rRNA gene (Gundi et al., 2009; GenBank: FJ867354.1), rpoB (Gundi et al., 2009; GenBank: EU445609.1)	ACQB00000000.1 (ATCC 19606); APRG00000000.1 (CIP 70.34); BALA00000000.1 (JCM 6841); JMRY00000000.1 (ATCC 19606); CZWC00000000.1 (ATCC 19606); MJHA00000000.1 (ATCC 19606); UFRW00000000.1 (NCTC12156)	ST52 (3, 2, 2, 7, 9, 1, 5)	blaOXA-98 (WP_001021777.1)	blaADC-158 (WP_001211227.1)	sul2	Not interrupted	Resistant to gentamicin and cotrimoxazole; susceptible to piperacillin, ceftazidime, ampicillin/sulbactam, imipenem, amikacin, tobramycin, ofloxacin, and tetracycline (Diancourt et al., 2010) / resistant to ampicillin, streptomycin, spectinomycin, chloramphenicol and sulfamethoxazole / Translucent according to NCIMB	­	­
	Acinetobacter sp.	Schaub 90, Canad-226 90, Ontario B10 (according to Thornley, 1967), Sneath D.410, Thornley 35, Hugh 2316 (RH 2316), ATCC 19569, LMG 1040, NCIMB 9213 (NCIB 9213)	≤ 1948	USA	Urine	Schaub & Hauber, 1948; Thornley, 1967; Hugh & Reese, 1968; Pagel & Seyfried, 1976; Towner & Vivian, 1976	ATCC <- R Hugh <- P.H.A. Sneath <- Ontario Dept. Hlth., Toronto <- I.G. Schaub 90	Bacterium anitraum; Achromobacter anitratum; Acinetobacter sp.	Phenon 2 (Thornley, 1967)	­	­	­	­	­	­	­	­	­
	A. baumannii	Schaub 93, Canad-226 93 (according to Sneath & Skerman, 1966), Ontario B11 (according to Thornley, 1967), Sneath D.411, Thornley 36, Hugh 2317 (RH 2317), Johnson & Sneath J38, ATCC 19187, LMG 1037 (assigned as Acinetobacter sp.), NCIMB 9212 (NCIB 9212) (assigned as Acinetobacter sp.),	≤ 1948	USA	Urine	Schaub & Hauber, 1948; Brisou et al., 1953; Sneath & Skerman, 1966; Thornley, 1967; Hugh & Reese, 1968; Johnson & Sneath, 1973; Pagel & Seyfried, 1976; Towner & Vivian, 1976; van Landschoot et al., 1986	ATCC <- R Hugh <- P.H.A. Sneath <- Ontario Dept. Hlth., Toronto <- I.G. Schaub 93	Bacterium anitratum; Achromobacter anitratum; Acinetobacter calcoaceticus; Acinetobacter sp.	Phenon 2 (Thornley, 1967)	Available at ATCC (https://www.atcc.org/products/19187)	ST52 (3, 2, 2, 7, 9, 1, 5)	blaOXA-98 (WP_001021777.1)	blaADC-158 (WP_001211227.1)	sul2	­	­	­	­
	A. baumannii	Schaub Biol. 1, Schaub & Hauber Biol. 1, Ferguson B5W 101, Hugh 2197 (RH 2197), Dijkshoorn 78 (according to LMG), Dijkshoorn AC1063 (according to NCCB), Dijkshoorn AC1213, Dijkshoorn serial no. 15, Lampe RF34 (according to NCCB), RUH 1063 (designation by L. Dijkshoorn), ATCC 15308, BCRC 15318, CCRC 15318 (transferred to BCRC), CCEB 765 (not found), CCM 5593 (not found), CCUG 33549, CECT 452, CIP …	≤ 1948	USA	Unknown	Ferguson & Roberts, 1950; Brodie & Henderson, 1964; Hauge, 1964; Steel & Cowan, 1964; Henderson, 1967a; Henderson, 1967b; Pintér & Bende, 1967; Hugh & Reese, 1967; De Ley J, 1968; Hugh & Reese, 1968; Pinter & De Ley, 1969; Pagel & Seyfried, 1976; Holmes et al., 1979; Austin et al., 1981; Alexander et al., 1984; van Landschoot et al., 1986; Dijkshoorn et al., 1987; Dijkshoorn et al., 1990; Bouvet …	ATCC <- NCTC <- I.G. Schaub strain Biol. 1	Bacterium anitratum; Acinetobacter anitratus; Acinetobacter calcoaceticus; Acinetobacter calcoaceticus var. Anitratus; Acinetobacter genomospecies 3	DNA group 2 (Dijkshoorn et al., 1990), (A. baumannii) Bouvet et al., 1990, gyrB (Hamada & Harayama, unpublished; GenBank: AB020255.1), identical ripotype to CCUG 19096T (ATCC 19606T) (Gerner-Smidt, 1992)	JAMOLD000000000.1 (CCUG33549)	ST52 (3, 2, 2, 7, 9, 1, 5)	blaOXA-98 (WP_001021777.1)	blaADC-158 (WP_001211227.1)	sul2	Not interrupted	Resistant to piperacillin and cotrimoxazole; susceptible to ceftazidime, ampicillin/sulbactam, imipenem, gentamicin, amikacin, tobramycin, ofloxacin, and tetracycline (Diancourt et al., 2010)	­	­
	A. baumannii	Schaub Biol. 2, Ontario B9 (according to Thornley, 1967), Sneath D.409, Thornley 34, Hugh 2315 (RH 2315), Bouvet & Grimont 15, ATCC 19568, CIP 70.35, LMG 1057, NCIMB 9214 (NCIB 9214)	around 1948!	Unknown	Unknown	Thornley, 1967; Hugh & Reese, 1968; Pagel & Seyfried, 1976; Towner & Vivian, 1976; Bouvet & Grimont, 1986; La Scola et al., 2006; Gundi et al., 2009	ATCC <- R Hugh <- P.H.A. Sneath <- Ontario Dept. Hlth., Toronto <- I.G. Schaub Biol. 2	Bacterium anitratum; Achromobacter anitratum; Acinetobacter calcoaceticus	Phenon 2 (Thornley, 1967), Genospecies 2 (Bouvet & Grimont, 1986), rpoB (La Scola et al., 2006), rpoL-rpoB spacer (La Scola et al., 2006; GenBank: DQ207443.1), rpoB (La Scola et al., 2006; GenBank: DQ207466.1 & DQ207553.1), rpoB-rpoC spacer (La Scola et al., 2006; GenBank: DQ207533.1)	­	­	­	­	­	­	­	­	­
	Acinetobacter sp.	Schaub strain Eddy, Ontario B7 (according to Thornley, 1967), Sneath D.408, Thornley 33, Hugh 2314 (RH 2314), ATCC 19682, LMG 1042, NCIMB 9211 (NCIB 9211), NCCB 82033 (LMD 82.33)	around 1948!	Unknown	Unknown	Thornley, 1967; Hugh & Reese, 1968; Towner & Vivian, 1976; Wiedmann-al-Ahmad et al., 1994	ATCC <- R Hugh <- P.H.A. Sneath <- Ontario Dept. Hlth., Toronto <- I.G. Schaub	Bacterium anitraum; Acinetobacter calcoaceticus; Acinetobacter sp.	Phenon 2 (Thornley, 1967), A. baumannii (Wiedmann-al-Ahmad et al., 1994)	­	­	­	­	­	­	­	­	­
	A. lwoffii (phenotypic identification)	NCTC 7976, Thornley 65	≤ 1949	France or UK	Unknown	Billing, 1955; Thornley, 1967; Turner et al., 2017	<- B. Wheatley	Moraxella lwoffi; Moraxella lwoffi var. brevis; Bacterium lwoffi var. brevis	Phenon 4 (Thornley, 1967)	­	­	­	­	­	­	Smooth and shiny colonies	­	­
	Acinetobacter nosocomialis	Stuart A267, Hugh 2210 (HR 2210), Thornley 1, Bouvet & Grimont 29, RUH 2210, ATCC 13695 (not found), ATCC 17903 (assigned as Acinetobacter sp. genomospecies 13), CCM 5594 (not found), CCUG 26488, CDC KC728 (according to Samuels et al., 1972), CIP 70.11, Dijkshoorn serial no. 106, DSM 30010 (assigned as Acinetobacter sp.), LMG 993, NCTC 8102 (assigned as Acinetobacter sp.), NCAIM B.01100, Sahl TG2…	≤ 1949	USA	Unknown	Stuart et al., 1949; Brodie & Henderson, 1963; Thornley, 1960; Thornley, 1967; Hugh & Reese, 1968; Baumannii et al., 1968; Johnson et al., 1970; Juni, 1972; Samuels et al., 1972; Jones & Weitzman, 1974; Kloos & Musselwhite, 1975; Pagel & Seyfried, 1976; Bouvet & Grimont, 1986; van Landschoot et al., 1986; Tjernberg & Ursing, 1989; Dijkshoorn et al., 1990; Gerner-Smidt et al., 1991; (EcoRI ribotyp…	<- C.A. Stuart	Bacterium sp. paracolon B5W; bacterium anitratum type B5W; Acinetobacter anitratus; Acinetobacter Gen. sp. 13	Phenon 2 (Thornley, 1967), Subgroup A1 (Baumann et al., 1968), DNA-DNA homology group 1 (Johnson et al., 1970), Ungrouped strains close to genospecies 1 to 3 (Bouvet & Grimont, 1986), 13 (T), DNA group 13 (Dijkshoorn et al., 1990), rpoB (Gundi et al., 2009; GenBank: EU445613.1), 16S rRNA gene (Nemec et al., 2011; GenBank: HQ180187)	CP029351.1 (NCTC 8102), AIEJ00000000.1 (NCTC 8102) / AMJH00000000 (TG21145 = ATCC 17903)	ST74 (22, 26, 29, 14, 27, 16, 23)	­	­	­	­	Not MDR	­	­
	A. baumannii	Stuart B5W 3777, Lautrop A1, Bouvet & Grimont 9, Hugh 2385 (RH 2385), ATCC 17945, CDC KC732 (according to Samuels et al., 1972), CIP 70.22	Around 1949	Unknown	Unknown	Stuart et al., 1949 (maybe); Brisou & Morichau-Beauchant, 1952; Lautrop et al., 1961; Hugh & Reese, 1968; Johnson et al., 1970; Samuels et al., 1972; Bouvet & Grimont, 1986; Gerner-Smidt et al., 1991; Yamamoto et al., 1999; La Scola & Raoult, 2004; La Scola et al., 2006; Gundi et al., 2009; Kozyreva et al., 2017	CIP <- ATCC <- H Lautrop <- W. Kauffmann <- H.P.R. Seeliger <- C.A. Stuart (B5W 3777)	B5W; Bacterium anitratum; Cytophaga anitrata; Acinetobacter calcoaceticus	gyrB (Yamamoto et al., 1999; GenBank: AB008700.1), rpoL-rpoB spacer (La Scola et al., 2006; GenBank: DQ207438.1), rpoB (La Scola et al., 2006; GenBank: DQ207461.1 & DQ207548.1), rpoB-rpoC spacer (La Scola et al., 2006; GenBank: DQ207528.1)	MTGG00000000.1 (ATCC 17945)	ST1168 (1, 62, 156, 2, 40, 4, 4)	blaOXA-71 (WP_001021785.1)	blaADC-new (WP_065712098.1)	sul2	Interrupted by Tn6177	­	­	­
	A. baumannii	Stuart H1166, Ferguson B5W 71, Billing BT8, Hugh 2226 (RH 2226), Bouvet & Grimont 6, ATCC 15149, CDC KC729 (according to Samuels et al., 1972), NCDC KC729 (according to ATCC), CIP 70.8, CNCTC 6166 (CNCTC B 3/65), NBIMCC 554, NCIMB 9299 (NCIB 9299)	≤ 1950	USA	Clinical sample	Stuart et al., 1949 (maybe); Ferguson & Roberts, 1950; Simpson & Crossley, 1954; Billinge, 1955; Hugh & Reese, 1968; Marcus et al., 1969; Johnson et al., 1970; Juni, 1972; Samuels et al., 1972; Towner & Vivian, 1976; Hinchliffe & Vivian, 1980; Bouvet & Grimont, 1986; La Scola & Raoult, 2004; La Scola et al., 2006; Gundi et al., 2009	ATCC <- S.G. Cary <- W.W. Ferguson (B5W 71) <- C.A. Stuart <- I.G. Schaub	B5W (Bacterium anitratum); Acinetobacter calcoaceticus	Biotype 9 (CRBIP catalogue), Antigen capsule type 8 (Ferguson & Roberts, 1950), Serotype 1F of Herellea vaginicola (ATCC catalogue; Marcus et al., 1969), DNA-DNA homology group 1 (Johnson et al., 1970), Genospecies 2 (Bouvet & Grimont, 1986), rpoL-rpoB spacer (La Scola et al., 2006; GenBank: DQ207431.1), rpoB (La Scola et al., 2006; GenBank: DQ207457.1 & DQ207544.1), rpoB-rpoC spacer (La Scola et…	­	­	­	­	­	­	­	­	­
							NCIB <- E. Billing <- W.W. Ferguson (B5W 71) <- C.A. Stuart <- I.G. Schaub
	Acinetobacter sp.	Stuart H1167, Ferguson B5W 81, Hugh 2228 (RH 2228), ATCC 19681	≤ 1950	USA		Stuart & Van Stratum, 1945 (maybe); Stuart et al., 1949 (maybe); Ferguson & Roberts, 1950; Hugh & Reese, 1968	<- C.A. Stuart <- I.G. Schaub	Bacterium anitraum; Acinetobacter sp.		­	­	­	­	­	­	­	­	­
	Acinetobacter sp.	Stuart H1168, Ferguson B5W 69, Hugh 2225 (RH 2225), ATCC 19679	≤ 1950	USA		Stuart & Van Stratum, 1945 (maybe); Stuart et al., 1949 (maybe); Ferguson & Roberts, 1950; Hugh & Reese, 1968	<- C.A. Stuart <- I.G. Schaub	Bacterium anitraum; Acinetobacter sp.		­	­	­	­	­	­	­	­	­
	Acinetobacter sp.	Stuart H1169, Ferguson B5W 79, Hugh 2227 (RH 2227), ATCC 19680	≤ 1950	USA		Stuart & Van Stratum, 1945 (maybe); Stuart et al., 1949 (maybe); Ferguson & Roberts, 1950; Hugh & Reese, 1968	<- C.A. Stuart <- I.G. Schaub	Bacterium anitraum; Acinetobacter sp.		­	­	­	­	­	­	­	­	­
	A. baumannii (according to ATCC and LMG)	Ferguson B5W 2 (Cherry B5W 2), Billing BT1, NCIMB 9292 (NCIB 9292), ATCC 27224 (assigned as A. baumannii), LMG 1059 (assigned as A. baumannii)	≤ 1950	Unknown	Urine	Ferguson & Roberts, 1950; Simpson & Crossley, 1954; Billing, 1955; Marcus et al., 1969; Towner & Vivian, 1976	<- W.W. Ferguson	B5W (Bacterium anitratum); Herellea vaginicola; Acinetobacter calcoaceticus	Antigen capsule type 1 (Ferguson & Roberts, 1950), Serotype 1F of Herellea vaginicola (ATCC catalogue; Marcus et al., 1969)	­	­	­	­	­	­	­	Colonies on Nutrient Agar are translucent (according to ATCC)	­
	A. baumannii	Ferguson B5W 3, Billing BT2, Ontario B16 (according to Thornley, 1967), Thornley 37, Bouvet & Grimont 23, NCIMB 9293 (NCIB 9293), ATCC 15150, CDC KC730 (according to Samuels et al., 1972), NCDC KC730, CIP 70.9, LMG 989, NCCB 82047 (LMD 82.47)	≤ 1950	Unknown	Urine	Ferguson & Roberts, 1950; Simpson & Crossley, 1954; Billinge, 1955; Thornley, 1967; Baumann et al., 1968; Twarog & Blouse, 1968; Marcus et al., 1969; Johnson et al., 1970; Juni, 1972; Samuels et al., 1972; Kloos & Musselwhite, 1975; Bouvet & Grimont, 1986; Juni et al., 1988; Wiedmann-al-Ahmad et al., 1994; La Scola & Raoult, 2004; La Scola et al., 2006; Gundi et al., 2009; Kim et al., 2013 (PMID:…	<- W.W. Ferguson	B5W (Bacterium anitratum); Achromobacter anitratum; Acinetobacter calcoaceticus	Biotype 9 (CRBIP catalogue), antigen capsule type 2 (Ferguson & Roberts, 1950), Serotype 2F of Herellea vaginicola (ATCC catalogue; Marcus et al., 1969), phenon 2 (Thornley, 1967), Subgroup A1 (Baumann et al., 1968), DNA-DNA homology group 1 (Johnson et al., 1970), Genospecies 2 (Bouvet & Grimont, 1986), rpoL-rpoB spacer (La Scola et al., 2006; GenBank: DQ207432.1), rpoB (La Scola et al., 2006; G…	­	­	­	­	­	­	­	­	­
	Acinetobacter sp.	Ferguson B5W 4, Billing BT3, Juni 53, NCIMB 9294 (NCIB 9294), ATCC 27225	≤ 1950	Unknown	Sputum	Ferguson & Roberts, 1950; Simpson & Crossley, 1954; Billing, 1955; Marcus et al., 1969; Juni, 1972; Towner & Vivian, 1976	<- W.B. Cherry <- W.W. Ferguson	B5W (Bacterium anitratum); Herellea vaginicola (de Bord); Acinetobacter calcoaceticus	Antigen capsule type 3 (Ferguson & Roberts, 1950), Serotype 3F of Herellea vaginicola (ATCC catalogue; Marcus et al., 1969)	­	­	­	­	­	­	­	­	­
	Acinetobacter sp.	Ferguson B5W 6, Billing BT4, NCIMB 9295 (NCIB 9295), ATCC 27226, LMG 1060	≤ 1950	Unknown	Urine	Ferguson & Roberts, 1950; Simpson & Crossley, 1954; Billing, 1955; Marcus et al., 1969; Towner & Vivian, 1976	<- W.B. Cherry <- W.W. Ferguson	B5W (Bacterium anitratum); Herellea vaginicola (de Bord); Acinetobacter calcoaceticus	Antigen capsule type 4 (Ferguson & Roberts, 1950), Serotype 4F of Herellea vaginicola (ATCC catalogue; Marcus et al., 1969)	­	­	­	­	­	­	­	­	­
	Acinetobacter sp.	Ferguson B5W 13, Billing BT5, NCIMB 9296 (NCIB 9296), ATCC 27227, LMG 1061	≤ 1950	Unknown	Nasopharynx	Ferguson & Roberts, 1950; Simpson & Crossley, 1954; Billing, 1955; Marcus et al., 1969; Towner & Vivian, 1976	<- W.B. Cherry <- W.W. Ferguson	B5W (Bacterium anitratum); Herellea vaginicola (de Bord); Acinetobacter calcoaceticus	Antigen capsule type 5 (Ferguson & Roberts, 1950), Serotype 5F of Herellea vaginicola (ATCC catalogue; Marcus et al., 1969)	­	­	­	­	­	­	­	­	­
	Acinetobacter sp.	Ferguson B5W 19, Billing BT6, NCIMB 9297 (NCIB 9297), ATCC 27228, LMG 1062	≤ 1950	Unknown	Urine	Ferguson & Roberts, 1950; Simpson & Crossley, 1954; Billing, 1955; Marcus et al., 1969; Towner & Vivian, 1976	<- W.B. Cherry <- W.W. Ferguson	B5W (Bacterium anitratum); Herellea vaginicola (de Bord); Acinetobacter calcoaceticus	Antigen capsule type 6 (Ferguson & Roberts, 1950), Serotype 6F of Herellea vaginicola (ATCC catalogue; Marcus et al., 1969)	­	­	­	­	­	­	­	­	­
	Acinetobacter sp.	Ferguson B5W 53, Billing BT7, NCIMB 9298 (NCIB 9298), ATCC 27229	≤ 1950	Unknown	Blood	Ferguson & Roberts, 1950; Simpson & Crossley, 1954; Billing, 1955; Marcus et al., 1969	<- W.B. Cherry <- W.W. Ferguson	B5W (Bacterium anitratum); Herellea vaginicola (de Bord); Acinetobacter calcoaceticus	Antigen capsule type 7 (Ferguson & Roberts, 1950), Serotype 7F of Herellea vaginicola (ATCC catalogue; Marcus et al., 1969)	­	­	­	­	­	­	­	­	­
	A. baumannii	Stuart H606 (according to Marcus et al., 1969), Ferguson B5W 72, Billing BT9, Ontario B24 (according to Thornley, 1967), Thornley 38, Bouvet & Grimont 11, ATCC 15151, BCRC 15884, CCRC 15884 (transferred to BCRC), CDC KC731 (according to Samuels et al., 1972), NCDC KC731, CIP 70.10, LMG 990, NCIMB 9300 (NCIB 9300)	≤ 1950	Unknown	Unknown	Ferguson & Roberts, 1950; Simpson & Crossley, 1954; Billing, 1955; Thornley, 1967; Marcus et al., 1969; Johnson et al., 1970; Juni, 1972; Samuels et al., 1972; Towner & Vivian, 1976; Bouvet & Grimont, 1986; van Landschoot et al., 1986; La Scola & Raoult, 2004; Chang et al., 2005; La Scola et al., 2006; Gundi et al., 2009; Bonnin et al., 2012; Krahn et al., 2015	<- W.W. Ferguson <- C.A. Stuart (H606)	B5W (Bacterium anitratum); Acinetobacter calcoaceticus	Antigen capsule type 9 (Ferguson & Roberts, 1950), Serotype 9F of Herellea vaginicola (ATCC catalogue; Marcus et al., 1969), Phenon 2 (Thornley, 1967), DNA-DNA homology group 1 (Johnson et al., 1970), Genospecies 2 (Bouvet & Grimont, 1986), recA (La Scola & Raoult, 2004; GenBank: AY274830.1), rpoL-rpoB spacer (La Scola et al., 2006; GenBank: DQ207436.1), rpoB (La Scola et al., 2006; GenBank: DQ20…	LN865143.1 (CIP 70.10 chromosome) + LN865144.1 (CIP 70.10 plasmid)	ST126 (3, 2, 7, 2, 7, 1, 3)	blaOXA-64 (WP_001021788.1)	blaADC-50 (WP_031965243.1)	─	Not interrupted	Susceptible to ticarcillin/clavulanate, ceftazidime, imipenem, ciprofloxacin, gentamicin, amikacin, sulphonamides, colistin, and rifampicin (Bonnin et al., 2012)	Two colony types of ATCC 15151 may be observed: a) entire, glistening, smooth; and b) rough, dry, crenolated.	­
	Acinetobacter sp.	Stuart W83 (according to ATCC), Stuart W832 (according to Marcus et al., 1969), Ferguson B5W 99, Billing BT10, Ontario B25 (according to Thornley, 1967), Thornley 39, Juni 54, ATCC 27230, NCIMB 9301 (NCIB 9301), LMG 1063	≤ 1950	Unknown	Unknown	Ferguson & Roberts, 1950; Simpson & Crossley, 1954; Billing, 1955; Thornley, 1967; Marcus et al., 1969; Juni, 1972; Pagel & Seyfried, 1976; Towner & Vivian, 1976	<- W.W. Ferguson <- C.A. Stuart (W83)	B5W (Bacterium anitratum); Herellea vaginicola (de Bord)	Antigen capsule type 10 (Ferguson & Roberts, 1950), Serotype 10F of Herellea vaginicola (ATCC catalogue; Marcus et al., 1969), Phenon 2 (Thornley, 1967)	­	­	­	­	­	­	­	­	­
	A. lwoffii	ANC 4568, CIP 51.11 (not found), CNCTC 7857	1951	France	Pleural pus	Touchon et al., 2014; Périchon et al., 2014; Nemec et al., 2019	!	Acinetobacter sp.	16S rRNA gene (Clermont, D. unpublished; GenBank: JQ638583.1)	APRU00000000.1 (CIP 51.11)	STnew (405, 633, new, new, new, 330, new)	blaOXA-284 (WP_005245537.1)	No significant similarity found	None	Not interrupted	­	­	­
	A. junii (identification according to CIP)	CIP 51.14	1951 (according to CIP)	France	Guinea pig, spleen		<- J. Gaillard	Acinetobacter lwoffii		­	­	­	­	­	­	­	­	­
	A. junii (identification according to CIP)	CIP 51.35, strain Ouazeme	≤ 1951	France	Blood		Unknown	Moraxella lwoffi var. nonliquefaciens		Based on genome sequencing (https://catalogue-crbip.pasteur.fr/fiche_catalogue.xhtml?crbip=CIP%2051.14)	­	­	­	­	­	­	­	­
	A. baumannii	Piéchaud strain Rochefort, Piéchaud 5377, Bouvet & Grimont 8, ATCC 17978, CDC KC755 (according to Samuels et al., 1972), NCDC KC755, CIP 53.77, DSM 105126, LMG 1025	≤ 1951	France	Cerebrospinal fluid	Piéchaud et al., 1951 (according to ATCC); Baumann et al., 1968; Johnson et al., 1970; Juni, 1972; Samuels et al., 1972; Bouvet & Grimont, 1986; Tjernberg & Ursing, 1989; Gerner-Smidt et al., 1991; (EcoRI ribotype 2G) Gerner-Smidt, 1992; La Scola & Raoult, 2004; La Scola et al., 2006; Smith et al., 2007; Gundi et al., 2009; Diancourt et al., 2010; Bonnin et al., 2012; Fernando et al., 2014; Touch…	<- M. Piéchaud	Moraxella lwoffi; Moraxella glucidolytica var. non-liquefaciens; Acinetobacter calcoaceticus	Biotype 9 (CRBIP catalogue), Subgroup A1 (Baumann et al., 1968), Genospecies 2 (Bouvet & Grimont, 1986), DNA-DNA homology group 1 (Johnson et al., 1970), rpoL-rpoB spacer (La Scola et al., 2006; GenBank: DQ207433.1), rpoB (La Scola et al., 2006; GenBank: DQ207451.1 & DQ207538.1), rpoB-rpoC spacer (La Scola et al., 2006; GenBank: DQ207518.1)	CP000521.1 (ATCC 17978 chromosome) + CP000522.1 (ATCC 17978 pAB1) + CP000523.1 (ATCC 17978 pAB2); CP012004.1 (ATCC 17978-mff chromosome) + CP012005.1 (ATCC 17978-mff pAB3); CP018664.1 (chromosome); CP039028.1 (chromosome) + CP039027.1 (plasmid 1) + CP039029.1 (plasmid 2) + CP039030.1 (plasmid 3); CP049363.1 (chromosome ATCC 17978) + CP049364.1 (ATCC 17978 pAB1) + CP049365.1 (ATCC 17978 pAB2)	ST77 (3, 2, 2, 2, 3, 4, 28); ST437 (3, 2, 2, 2, 30, 4, 28)	blaOXA-259 (WP_001021784.1)	blaADC-26 (WP_001211238.1)	sul2	Interrupted by Tn6021 (13104 bp). orf1 in Tn6021 is interrupted by ISAba11	Resistant to sulphonamides, susceptible to ticarcillin/clavulanate, ceftazidime, imipenem, ciprofloxacin, gentamicin, amikacin, colistin, and rifampicin (Bonnin et al., 2012)	LMG 1025 culture contains two unstable colony types	­
	A. baumannii	Piéchaud strain Gaillard, CIP 53.79	1951	France	Whitlow	Brisou & Morichau-Beauchant, 1952; La Scola & Raoult, 2004; La Scola et al., 2006; Gundi et al., 2009	<- M. Piéchaud	Moraxella glucidolytica var. non-liquefaciens	Biotype 9 (CRBIP catalogue), recA (La Scola & Raoult, 2002; GenBank: AY274832.1), rpoL-rpoB spacer (La Scola et al., 2006; GenBank: DQ207434.1), rpoB (La Scola et al., 2006; GenBank: DQ207452.1 & DQ207539.1), rpoB-rpoC spacer (La Scola et al., 2006; GenBank: DQ207519.1)	­	­	­	­	­	­	­	­	­
	Acinetobacter indicus	Piéchaud strain Faucon, Piéchaud 5382, Baumann 98, Bouvet & Grimont 20, ATCC 17976, CDC KC769 (according to Samuels et al., 1972), NCDC KC769, CIP 53.82, LMG 1023 (incorrectly assigned as A. baumannii)	≤ 1951	France	Cerebrospinal fluid (post-operative meningitis)	Piéchaud et al., 1951 (according to ATCC & CIP); Brisou & Morichau-Beauchant, 1952; Henderson, 1967a; Henderson, 1967b; Baumann et al., 1968; Johnson et al., 1970; Juni, 1972; Samuels et al., 1972; Fixter & McCormack, 1976; Bouvet & Grimont, 1986; van Landschoot et al., 1986; Nishimura et al., 1988; Touchon et al., 2014; Bonnin et al., 2021	<- M. Piéchaud	Moraxella lwoffi var. nonliquefaciens; Acinetobacter lwoffii	Subgroup A3 (Baumann et al., 1968), DNA-DNA homology group 5 (Johnson et al., 1970), Genospecies 2 (incorrectly correlating it to A. baumannii) (Bouvet & Grimont, 1986), Subcluster Z-1a (Nishimura et al., 1988)	APRK00000000.1 (CIP 53.82); JACDQT000000000.1 (CIP 53.82)				­	­	­	Exhibited minimal inhibitory concentrations of amoxicillin and ticarcillin at >256 mg/L, ceftazidime at 2 mg/L, and imipenem at 8 mg/L. Sequence analysis revealed the presence of blaOXA–58	­
	Acinetobacter pittii (identification according to CIP)	CIP 52.90	≤ 1952	France	Throat	!!!	<- L. Second	Moraxella glucidolytica var. nonliquefaciens		­	­	­	­	­	­	­	­	­
	Acinetobacter gen. sp. 6	Piéchaud A165, Piéchaud strain n° 5, Hugh 2392 (RH 2392), Bouvet & Grimont 46, Dijkshoorn serial no. 68, RUH 2867, ATCC 17979, ATCC 13704 (incorrect), BCRC 15421, CDC KC754 (according to Samuels et al., 1972), NCDC KC754, CCUG 26492, CIP A165, LMG 1026, LMG 10578 (not found)	≤ 1952	France	Throat	Piéchaud et al., 1956; Hugh & Reese, 1968; Johnson et al., 1970; Juni, 1972; Samuels et al., 1972; Bouvet & Grimont, 1986; Nishimura et al., 1988; Tjernberg & Ursing, 1989; Traub & Spohr, 1989; Dijkshoorn et al., 1990; Gerner-Smidt et al., 1991; Wiedmann-al-Ahmad et al., 1994; Rudant et al., 1994; Yamamoto & Harayama, 1996; Ibrahim et al., 1997; Janssen et al., 1997; Yamamoto et al., 1999; Rudant…	ATCC <- M. Piechaud <- L. Second	Moraxella glucidolytica; Moraxella glucidolytica subsp. liquefaciens; Acinetobacter calcoaceticus	DNA-DNA homology group 6 (Johnson et al., 1970), Genospecies 6 (Bouvet & Grimont, 1986), Subcluster Z-1c (Nishimura et al., 1988), DNA group 6 (Dijkshoorn et al., 1990), aac(6')-Ik (Rudant et al., 1994; GenBank: L29510.1), gyrB (Yamamoto & Harayama, 1996; GenBank: D73417.1 & D73432.1), 16S rRNA gene (Ibrahim et al., 1997; GenBank: Z93439.1), gyrB (Yamamoto et al., 1999; GenBank: AB008687.1), recA…	APOK00000000.1 (CIP A165)		blaOXA-290 (WP_081398973.1)	blaADC-!! ()	aac(6')-Ik ()	­	aac(6')-Ik (Rudant et al., 1994)	Resistant to amikacin, kanamycin, netilmicin and tobramycin (Rudant et al., 1994)	­
	A. baumannii (Identification according to CIP)	CIP 53.66	≤ 1953	!	Spinal fluid		<- M. Piéchaud	Moraxella sp.		­	­	­	­	­	­	­	­	­
	Acinetobacter haemolyticus (Identification according to CIP)	Piéchaud strain n° 4, Berthon, CIP 53.111	≤ 1953	France	Feces	Piéchaud et al., 1956	<- M. Piéchaud	Moraxella lwoffi var. liquefaciens		­	­	­	­	­	­	­	­	­
	A. haemolyticus (Identification according to CIP)	Piéchaud strain n° 1, Lagarrigue, CIP 53.112	≤ 1953	France	Sputum	Piéchaud et al., 1956	<- M. Piéchaud	Moraxella glucidolytica var. liquefaciens		­	­	­	­	­	­	­	­	­
	A. haemolyticus (Identification according to CIP)	Piéchaud strain n° 8, Dujarric, CIP 53.115	≤ 1953	France	Urine	Piéchaud et al., 1956	<- M. Piéchaud	Moraxella glucidolytica var. liquefaciens		­	­	­	­	­	­	­	­	­
	A. haemolyticus	Piéchaud strain n° 2, Zlotagora I, Bouvet and Grimont 34, CIP 53.116, ATCC 17977, CDC KC768 (according to Samuels et al., 1972), LMG 1024	≤ 1953	France	Rectal ulceration	Piéchaud et al., 1956; Henderson, 1967a; Henderson, 1967b; Johnson et al., 1970; Juni, 1972; Samuels et al., 1972; Bouvet & Grimont, 1986	<- M. Piéchaud <- Terrial	Moraxella lwoffi var. liquefaciens; Acinetobacter lwoffii	DNA-DNA homology group 2 (Johnson et al., 1970), Genospecies 4 (Bouvet & Grimont, 1986)	­	­	­	­	­	­	­	­	­
	A. haemolyticus (Identification according to CIP)	Piéchaud strain n° 3, Zlotagora II, CIP 53.67	≤ 1953	France	Rectal ulceration	Piéchaud et al., 1956; Henderson, 1967b	<- M. Piéchaud	Moraxella glucidolytica var. liquefaciens		­	­	­	­	­	­	­	­	­
	A. haemolyticus (Identification according to CIP)	Piéchaud strain n° 7, strain Orcival, CIP 53.71	≤ 1953	France	Postoperative meningitis	Piéchaud et al., 1956	<- M. Piéchaud	Moraxella glucidolytica var. liquefaciens		­	­	­	­	­	­	­	­	­
	A. haemolyticus (Identification according to CIP)	CIP 53.143	≤ 1953	France	Conjunctivitis		<- M. Piéchaud	Moraxella glucidolytica var. Liquefaciens		­	­	­	­	­	­	­	­	­
	A. baumannii	Piéchaud strain Valentin, CIP 54.147	≤ 1954	!	Spinal fluid	La Scola & Raoult, 2004; La Scola et al., 2006; Gundi et al., 2009	<- M. Piéchaud	Acinetobacter baumannii	Biotype 6 (CRBIP catalogue), rpoL-rpoB spacer (La Scola et al., 2006; GenBank: DQ207445.1), rpoB (La Scola et al., 2006; GenBank: DQ207453.1 & DQ207540.1), rpoB-rpoC spacer (La Scola et al., 2006; GenBank: DQ207520.1)	­	­	­	­	­	­	­	­	­
	A. baumannii	Piéchaud strain de Croy, Baumann 70, CIP 54.97	≤ 1954	!	Pulmonary abscess	Henderson, 1967a; Henderson, 1967b; Baumann et al., 1968; La Scola & Raoult, 2004; La Scola et al., 2006; Gundi et al., 2009	<- Y.R. Chabbert	Moraxella glucidolytica var. Nonliquefaciens; Acinetobacter anitratus	Biotype 9 (CRBIP catalogue), Subgroup A1 (Baumann et al., 1968), rpoL-rpoB spacer (La Scola et al., 2006; GenBank: DQ207435.1), rpoB (La Scola et al., 2006; GenBank: DQ207454.1 & DQ207541.1), rpoB-rpoC spacer (La Scola et al., 2006; GenBank: DQ207521.1),	­	­	­	­	­	­	­	­	­
	A. lwoffii (Identification according to CIP)	Haguenau 11.976, CIP 54.98	≤ 1954	France	Blood		<- Haguenau lab	Acinetobacter lwoffii		­	­	­	­	­	­	­	­	­
	A. lwoffii (Identification according to CIP)	Saint Quentin strain 2, CIP 55.102	1955	France	Spinal fluid		<- R. Chatelain			­	­	­	­	­	­	­	­	­
	Acinetobacter higginsii	CIP 56.2, ANC 4585, CNCTC 8062 (assigned as Acinetobacter sp.)	1955	France	Liver abscess	Touchon et al., 2014; Périchon et al., 2014; Tian et al., 2018; Nemec et al., 2023	<- L. Second	Moraxella lwoffi var. Liquefaciens; Acinetobacter genomospecies 16	16S rRNA gene (Clermont, D. unpublished; GenBank: JQ638585.1); 16S rRNA gene (Nemec et al., 2023; GenBank: OR350506.1)	APPH00000000.1 (CIP 56.2)		blaOXA-287 (WP_032865068.1)	blaADC-CIP56.2 (WP_004803441.1) (the blaADC gene of A. higginsii had around 57% nucleotide identity to the blaADC gene of A. baumannii)	sul2	Interrupted (the comM gene of A. higginsii had around 72.5% nucleotide identity to the comM gene of A. baumannii)	aac(6')-I (WP_004801433.1)	GIsul2
	A. haemolyticus (Identification according to CIP)	Piéchaud strain n° 10, CIP 55.105	1955	France	Leg ulceration	Piéchaud et al., 1956	Unknown	Moraxella glucidolytica var. liquefaciens		­	­	­	­	­	­	­	­	­
	A. johnsonii	Piéchaud strain Tanger H315, Baumann 19, Johnson & Sneath J28, Bouvet & Grimont 57, CIP 77.14	≤ 1968 (probably in the 1950s)	France	Blood	Baumann et al., 1968; Johnson et al., 1970; Johnson & Sneath, 1973; Bouvet & Grimont, 1986	<- M. Piéchaud (Tanger H315)	Moraxella lwoffi var. nonliquefaciens; Acinetobacter sp.	Subgroup B2 (Baumann et al., 1968), DNA-DNA homology group 5 (Johnson et al., 1970), Genomospecies 7 (Bouvet & Grimont, 1986)			­	Group B2 (Baumann et al., 1968), DNA-DNA homology group 5 (Johnson et al., 1970), B2 (Johnson & Sneath, 1973), Genospecies 7 (Bouvet & Grimont, 1986)	­	­	­	­
	A. calcoaceticus	Baumann 90, Hugh 2269 (RH 2269), Bouvet & Grimont 2, ATCC 17902, BCRC 15992, CCM 4503, CDC KC774 (according to Samuels et al., 1972), NCDC KC774 (according to ATCC and LMG), CIP 66.32, CNCTC 5168, LMG 992, Sahl TG19585	≤ 1952	France	Soil	Lemoigne et al., 1952; Baumannii et al., 1968; Johnson et al., 1970; Juni, 1972; Samuels et al., 1972; Bouvet & Grimont, 1986; van Landschoot et al., 1986; Tjernberg & Ursing, 1989; Gerner-Smidt et al., 1991; Gerner-Smidt, 1992; Snelling et al., 1996; Yamamoto et al., 1999; Diancourt et al., 2010; Sahl et al., 2013; Ho et al., 2020	<- H. Girard / M. Lemoigne	Neisseria winogradskyi	Subgroup A1 (Baumann et al., 1968), DNA-DNA homology group 1 (Johnson et al., 1970), Genospecies 1 (Bouvet & Grimont, 1986); gyrB (Yamamoto et al., 1999; GenBank: AB008702.1)	AMIW00000000.1 (TG19585 = ATCC 17902); Available at ATCC (https://www.atcc.org/products/17902)	ST60 (14, 18, 20, 8, 19, 10, 17)	­	­	­	­	The occurrence of two colony types was reported by van Landschoot et al., 1986	­
	A. johnsonii	Lautrop A3, Bouvet & Grimont 59, ATCC 17946, CDC 911, CDC KC733 (according to Samuels et al., 1972), NCDC KC733, CIP 70.23, LMG 1005	≤ 1953			Schuldberg, 1953; Lautrop et al., 1961; Baumannii et al., 1968; Johnson et al., 1970; Samuels et al., 1972; Bouvet & Grimont, 1986; van Landschoot et al., 1986; Tjernberg & Ursing, 1989	<- H Lautrop <- CDC 911 <- I.J. Schuldberg	Cytophaga lwoffi	DNA-DNA homology group 4 (Johnson et al., 1970),	­	­	­	Group B1 (Baumann et al.,1968), DNA-DNA homology group 4 (Johnson et al., 1970), Genospecies 7 (Bouvet & Grimont, 1986)	­	­	­	­	­
	A. baumannii	Seeliger D5/62, Lautrop A194, Hugh 2386 (RH 2386), Bouvet & Grimont 14, ATCC 17957, CDC KC734 (according to Samuels et al., 1972), NCDC KC734, CIP 70.21, LMG 1014	≤ 1953	Germany		Seeliger, 1953 (according to ATCC and CIP); Lautrop et al., 1961 (maybe); Hugh & Reese, 1968; Baumann et al., 1968; Johnson et al., 1970; Juni, 1972; Samuels et al., 1972; Bouvet & Grimont, 1986; Nishimura et al., 1988; La Scola & Raoult, 2004; La Scola et al., 2006; Gundi et al., 2009	<- H. Seeliger	Diplococcus mucosus; Bacterium anitratum; Acinetobacter calcoaceticus	Subgroup A1 (Baumann et al., 1968), DNA-DNA homology group 1 (Johnson et al., 1970), Genospecies 2 (Bouvet & Grimont, 1986), Subgroup Z-1a (Nishimura et al., 1988), rpoL-rpoB spacer (La Scola et al., 2006; GenBank: DQ207437.1), rpoB (La Scola et al., 2006; GenBank: DQ207460.1 & DQ207547.1), rpoB-rpoC spacer (La Scola et al., 2006; GenBank: DQ207527.1)	Available at ATCC (https://www.atcc.org/products/17957)	­	­	­	­	­	LMG 1014 culture contains two unstable colony types	­	­
	Acinetobacter sp.	Seeliger V 2240-52, Hugh 2204 (RH2204), CDC KC138 (according to Samuels et al., 1972), ATCC 14682; CNCTC 6754 (CNCTC Mi 7/65)	≤ 1953		Spinal fluid	Seeliger, 1953 (according to ATCC); Hugh & Reese, 1968	ATCC <- S.G. Cary <- H.P.R. Seeliger	Diplococcus mucosus;		­	­	­	­	­	­	­	­	­
	A. haemolyticus (according to NCTC)	82 Groombridge, Alexander 63, NCTC 9427	≤ 1954	UK	Meningitis	Brodie & Henderson, 1964; Henderson, 1967a; Henderson, 1967b; Alexander et al., 1984	<- R. Knox	Achromobacter (Bacterium) anitratum; Acinetobacter calcoaceticus var. anitratus; Acinetobacter anitratus; Acinetobacter calcoaceticus	Serovar group a (NCTC)	­	­	­	­	­	­	­	­	­
	A. haemolyticus (according to CIP and NCTC)	Billing A1;ST1, Baumann 38, Hugh 461 (RH 461), ATCC 17912, BCRC 15887, CCRC 15887 (transferred to BCRC), CDC KC714 (according to Samuels et al., 1972), CIP 70.13 (assigned as Acinetobacter haemolyticus), NCIMB 9115 (NCIB 9115), NCTC 8698 (assigned as Acinetobacter haemolyticus)	1952	Manchester, UK	Slimy flannel	Billing, 1955; Brodie & Henderson, 1964; Hugh & Reese, 1968; Baumann et al., 1968; Johnson et al., 1970; Juni, 1972; Samuels et al., 1972; Fixter & McCormack, 1976; Bouvet & Grimont, 1986; Adav et al., 2007	<- E. Billing	Achromobacter anitratum; Achromobacter anitrata subsp. saponiphilum; Acinetobacter sp. ; Acinetobacter haemolyticus	Subgroup B4 (Baumann et al., 1968), DNA-DNA homology group 2 (Johnson et al., 1970)	­	­	­	­	­	­	Soap-tolerant	­	­
	A. haemolyticus	Billing A3;ST3, Hugh 2378 (RH 2378), Bouvet & Grimont 37, ATCC 17913, CDC KC715 (according to Samuels et al., 1972), NCDC KC715, CIP 70.14, LMG 1001, NCIMB 9116 (NCIB 9116)	≤ 1955	­	­	Billing, 1955; Hugh & Reese, 1968; Johnson et al., 1970; Juni, 1972; Samuels et al., 1972; Bouvet & Grimont, 1986	<- E. Billing	Achromobacter anitratum; Achromobacter anitrata subsp. saponiphilum; Bacterium anitratum	DNA-DNA homology group 2 (Johnson et al., 1970), Genospecies 4 (Bouvet & Grimont, 1986)	­	­	­	­	­	­	­	­	­
	Acinetobacter sp.	Billing B4, Hugh 463 (RH 463), ATCC 19649	≤ 1955	­	­	Billing, 1955 (maybe); Hugh & Reese, 1968	<- E. Billing	Bacterium anitraum; Acinetobacter sp.		­	­	­	­	­	­	­	­	­
	A. haemolyticus	Courtieu 55.071.323, Bouvet & Grimont 39, Juni 44, Hugh 2389, ATCC 19194, CDC KC737 (according to Samuels et al., 1972), CIP 70.27, LMG 1241	1955	France	Nose	Courtieu et al., 1961 (maybe); Baumannii et al., 1968; Johnson et al., 1970; Juni, 1972; Samuels et al., 1972; Kloos & Musselwhite, 1975; Bouvet & Grimont, 1986; Moss et al., 1988; Yamamoto et al., 1999; Castro-Jaimes et al., 2020	CIP <- ATCC <- A.L. Courtieu	Herellea saponiphilum; Moraxella glucidolytica var. Liquefaciens; Acinetobacter calcoaceticus	Subgroup B4 (Baumann et al., 1968), DNA-DNA homology group 2 (Johnson et al., 1970), Genospecies 4 = A. haemolyticus (Bouvet & Grimont, 1986), gyrB (Yamamoto et al., 1999; GenBank: AB008725.1)	ADMT00000000.1 (ATCC 19194)	­	­	­	Soap-tolerant (Baumann et al.,1968)	­	­	­	­
							LMG <- ATCC
	A. junii	Courtieu 56.073.110, ATCC 19001, CDC KC736 (according to Samuels et al., 1972), NCDC KC736, CIP 70.25, LMG 1032 (assigned as Acinetobacter sp.)	1956	France	Bronchial secretions	Courtieu et al., 1961 (maybe); Samuels et al., 1972	CIP <- ATCC <- A.L. Courtieu	Herellea lwoffi; Moraxella lwoffi var. nonliquefaciens		Available at ATCC (https://www.atcc.org/products/19001)	­	­	­	­	­	­	­	­
							LMG <- Torry Research Station <- A.L. Courtieu
	A. baumannii	Courtieu 57.071.066, Hugh 2390 (RH 2390), Bouvet & Grimont 18, Juni 42, ATCC 19003, BCRC 15886, CCRC 15886 (transferred to BCRC), CDC KC740 (according to Samuels et al., 1972), NCDC KC740, CIP 70.28, LMG 1034	1957	France	Cerobrospinal fluid	Courtieu et al., 1961 (maybe); Hugh & Reese, 1968; Johnson et al., 1970; Juni, 1972; Samuels et al., 1972; Kloos & Musselwhite, 1975; Bouvet & Grimont, 1986; La Scola & Raoult, 2004; Chang et al., 2005; La Scola et al., 2006; Gundi et al., 2009	BCRC <- CIP <- ATCC <- A.L. Courtieu	Herellea vaginicola; Acinetobacter calcoaceticus	Biotype 5 (CIP), DNA-DNA homology group 1 (Johnson et al., 1970), Genospecies 2 = A. baumannii (Bouvet & Grimont, 1986), recA (La Scola & Raoult, 2004; GenBank: AY274828.1), 16S-23S rRNA intergenic spacer (Chang et al., 2005; GenBank: AY601825.1), rpoL-rpoB spacer (La Scola et al., 2006; GenBank: DQ207440.1), rpoB (La Scola et al., 2006; GenBank: DQ207463.1 & DQ207550.1), rpoB-rpoC spacer (La Sco…	Available at ATCC (https://www.atcc.org/products/19003)	­	­	­	­	­	­	­	­
							LMG <- Torry Research Station <- A.L. Courtieu
	A. pittii	Courtieu 57.071.228, Hugh 2425 (RH 2425), Bouvet & Grimont 25, Juni 43, Dijkshoorn serial no. 55, NIPH 519T, RUH 2206, ATCC 19004T, CDC KC739 (according to Samuels et al., 1972), NCDC KC739, CIP 70.29T, CCUG 61664T, DSM 25618T, DSM 21653T (not found, according to Chan et al., 2012), LMG 1035T, KCTC 52595T	1957	France	Cerebrospinal fluid	Courtieu et al., 1961 (maybe); Hugh & Reese, 1968; Johnson et al., 1970; Juni, 1972; Samuels et al., 1972; Kloos & Musselwhite, 1975; Bouvet & Grimont, 1986; Moss et al., 1988; Tjernberg & Ursing, 1989; Traub & Spohr, 1989; Dijkshoorn et al., 1990. Gerner-Smidt et al., 1991; (EcoRI ribotype 3Cj) Gerner-Smidt, 1992; Wiedmann-al-Ahmad et al., 1994; Seifert et al., 1994; Jawad et al., 1996; Yamamoto…	KCTC <- DSMZ <- CIP <- ATCC <- A.L. Courtieu	Herellea vaginicola de Bord; Acinetobacter calcoaceticus	DNA-DNA homology group 1 (Johnson et al., 1970), Genospecies 3 (Bouvet & Grimont, 1986), DNA group 3 (Tjernberg & Ursing, 1989), DNA group 3 (Dijkshoorn et al., 1990), gyrB (Yamamoto & Harayama, 1996; GenBank: D73414.1 & D73429.1), 16S-23S rRNA intergenic spacer (Lagatolla et al., 1998; GenBank: U60280.1), gyrB (Yamamoto et al., 1999; GenBank: AB008686.1), recA (Krawczyk et al., 2002; GenBank: AF…	Available at ATCC (https://www.atcc.org/products/19004); APQP00000000.1 (CIP 70.29T); AIEK00000000.1 (DSM 21653T)	ST63 (17, 20, 23, 10, 20, 13, 20)	­	­	Not MDR (Diancourt et al., 2010)	­	­	­	­
							CCUG <- LMG <- Torry Research Station <- A.L. Courtieu
	A. haemolyticus	Courtieu 57.073.192, Bouvet & Grimont 40, Juni 41, ATCC 19002, CDC KC735 (according to Samuels et al., 1972), NCDC KC735, CIP 70.26, LMG 1033, Sahl TG19602	1957	France	Ocular pus	Courtieu et al., 1961 (maybe); Johnson et al., 1970; Juni, 1972; Samuels et al., 1972; Kloos & Musselwhite, 1975; Bouvet & Grimont, 1986; Moss et al., 1988; Tjernberg & Ursing, 1989; Gerner-Smidt et al., 1991; Sahl et al., 2013	CIP <- ATCC <- A.L. Courtieu	Herellea caseolytica; Moraxella lwoffi var. liquefaciens	DNA-DNA homology group 6 (Johnson et al., 1970), Genospecies 4 = A. haemolyticus (Bouvet & Grimont, 1986), DNA group 4 (Tjernberg & Ursing, 1989)	AMJB00000000.1 (TG19602 = ATCC 19002)	­	­	­	­	­	­	­	­
							LMG <- Torry Research Station <- A.L. Courtieu
	A. calcoaceticus (according to Garvie & Cheeseman, 1958)	NCDO 1092 (transferred to NCIMB), NCIMB 701092	1957	­	Swab of cow's teat	Garvie & Cheeseman, 1958	<- F. K. Neave	Achromobacterium sp.; Alcaligenes haemolysans		­	­	­	­	­	­	haemolytic	­	­
	A. pittii	Brisou 12, Hugh 2382 (RH 2382), Bouvet & Grimont 26, ATCC 17922 (assigned as Acinetobacter sp. genomospecies 3), CCUG 2490, CDC KC726 (according to Samuels et al., 1972), NCDC KC726, CIP 70.15, NCCB 82029 (LMD 82.29) (assigned as Acinetobacter), NCIMB 9017 (NCIB 9017) (assigned as Acinetobacter sp.)	≤ 1957	­	­	Brisou, 1957 (according to ATCC); Hugh & Reese, 1968; Baumann et al., 1968; Johnson et al., 1970; Juni, 1972; Samuels et al., 1972; Bouvet & Grimont, 1986; Tjernberg & Ursing, 1989; Gerner-Smidt et al., 1991; (EcoRI ribotype 3Ai) Gerner-Smidt, 1992; La Scola et al., 2006; Gundi et al., 2009	NCIB <- J. Brisou	Neisseria winogradskyi; Achromobacter winogradskyi; Acinetobacter winogradskyi	DNA-DNA homology group 1 (Johnson et al., 1970), Genospecies 3 (Bouvet & Grimont, 1986), rpoL-rpoB spacer (La Scola et al., 2006; GenBank: DQ207415.1), rpoB (La Scola et al., 2006; GenBank: DQ207479.1), rpoB-rpoC spacer (La Scola et al., 2006; GenBank: DQ207502.1), rpoB (Gundi et al., 2006; GenBank: EU445631.1)	­	­	­	­	­	­	­	­	­
	A. johnsonii	Brisou 63, Bouvet & Grimont 55, ATCC 17923, CDC KC723 (according to Samuels et al., 1972), NCDC KC723, CIP 70.16, LMG 1002, NCCB 82030 (LMD 82.30), NCIMB 9018 (NCIB 9018)	≤ 1957	­		Brisou, 1957 (according to ATCC); Johnson et al., 1970; Juni, 1972; Samuels et al., 1972; Kloos & Musselwhite, 1975; Bouvet & Grimont, 1986; van Landschoot et al., 1986; Tjernberg & Ursing, 1989	NCIB <- J. Brisou	Alcaligenes metalcaligenes; Acinetobacter metalcaligenes; Acinetobacter alcaligenes	DNA-DNA homology group 4 (Johnson et al., 1970), Genospecies 7 (Bouvet & Grimont, 1986)	­	­	­	­	­	­	­	­	­
	Acinetobacter bereziniae	Brisou 64, Thornley 13, Hugh 2380 (RH 2380), Bouvet & Grimont 69, Dijkshoorn serial no. 92, Dijkshoorn AC2224 (according to NCCB), RUH 2224T, NIPH 521T, ATCC 17924T, BCRC 15423T, CDC KC724 (according to Samuels et al., 1972), NCDC KC724, CECT 442, CIP 70.12T, CNCTC 7606T, DSM 25435T, KCTC 42001T, LMG 1003T, LMG 10602 (not found), NCCB 82031T (LMD 82.31), NCIMB 9019 (NCIB 9019) (assigned as Acinet…	≤ 1957	­	Burn, leg	Brisou, 1957 (according to ATCC); Thornley et al., 1967; Hugh & Reese, 1968; Johnson et al., 1970; Juni, 1972; Samuels et al., 1972; Pagel & Seyfried, 1976; Bouvet & Grimont, 1986; Tjernberg & Ursing, 1989; Dijkshoorn et al., 1990; Gerner-Smidt et al., 1991; Wiedmann-al-Ahmad et al., 1994; Yamamoto & Harayama, 1996; Ibrahim et al., 1997; Janssen et al., 1997; Yamamoto et al., 1999; La Scola et al…	NCIB <- J. Brisou	Achromobacter anitrata; Acinetobacter anitratum; Acinetobacter calcoaceticus; Acinetobacter sp. 10	Phenon 2 (Thornley), DNA-DNA homology group 6 (Johnson et al., 1970), Genospecies 10 (Bouvet & Grimont, 1986), DNA group 10 (Dijkshoorn et al., 1990), gyrB (Yamamoto & Harayama, 1996; GenBank: D73421.1 & D73436.1), 16S rRNA gene (Ibrahim et al., 1997; GenBank: Z93443.1), gyrB (Yamamoto et al., 1999; GenBank: AB008689.1), rpoL-rpoB spacer (La Scola et al., 2006; GenBank: DQ207411.1), rpoB (La Scol…	APQG00000000.1 (CIP 70.12T)	­	­	­	­	­	­	Translucent	­
	A. pseudolwoffii	Brisou 65, Bouvet & Grimont 61, ANC 4683, ATCC 17925, CDC KC725 (according to Samuels et al., 1972), NCDC KC725, CIP 70.17 (incorrectly assigned as A. lwoffii), LMG 1004 (incorrectly assigned as A. lwoffii), NCIMB 9020 (NCIB 9020) (incorrectly assigned as A. lwoffii), USCC 1472	≤ 1957	­	­	Brisou, 1957 (according to ATCC); Johnson et al., 1970; Juni, 1972; Samuels et al., 1972; Pagel & Seyfried, 1976; Bouvet & Grimont, 1986; Nishimura et al., 1988; Tjernberg & Ursing, 1989; Ibrahim et al., 1997; Nemec et al., 2019	NCIB <- J. Brisou	Acinetobacter calcoaceticus; Acinetobacter lwofii	DNA-DNA homology group 5 (Johnson et al., 1970), Genospecies 8 (Bouvet & Grimont, 1986), Subcluster Z-1a (Nishimura et al., 1988), 16S rRNA gene (Ban & Chua, 1994, unpublished; GenBank: U10875.1), 16S rRNA gene (Ibrahim et al., 1997; GenBank: Z93441.1)	Available at ATCC (https://www.atcc.org/products/17925)	­	­	­	­	­	­	­	­
	Acinetobacter sp.	Brisou 66, Johnson & Sneath J12, NCIMB 9021 (NCIB 9021), LMG 1054	≤ 1957			Brisou, 1957 (according to NCIMB); Ellwood, 1970; Johnson & Sneath, 1973; van Landschoot et al., 1986	LMG <- NCIMB <- J. Brisou	Alcaligenes metalcaligenes; Acinetobacter metalcaligenes	Cluster B2 (Johnson & Sneath, 1973)	­	­	­	­	­	­	­	­	­
	A. lwoffii	Brisou 78, Thornley 5, CCUG 2489, LMG 1055 (assigned as Acinetobacter sp.), NCIMB 9022 (NCIB 9022) (assigned as Acinetobacter sp.)	≤ 1957			Brisou, 1957 (according to CCUG); Thornley, 1967; Rogers, 1972 (thesis); Pagel & Seyfried, 1976; van Landschoot et al., 1986	NCIB <- J. Brisou	Achromobacter venosum (venenosum); Achromobacter lwoffii; Acinetobacter calcoaceticus	Phenon 4 (Thornley, 1967), rpoB (according to CCUG)	­	­	­	­	­	­	­	­	­
	Acinetobacter sp.	24 (M6), ATCC 14292, Baumann 27	≤ 1958	USA	Clinical sample	Cary et al., 1958; Baumann et al., 1968	<- S.G. Cary <- Mt. Sinai Hospital, Chicago	Mima polymorpha (de Bord)	Serotype 17 (according to ATCC), Subgroup B2 (Baumann et al., 1968)	­	­	­	­	­	­	­	­	­
	Acinetobacter sp.	44 (M3), ATCC 14291, Baumann 26	≤ 1958	USA	Clinical sample	Cary et al., 1958; Baumann et al., 1968	<- S.G. Cary <- Mt. Sinai Hospital, Chicago	Mima polymorpha (de Bord)	Serotype 16 (according to ATCC), Subgroup B2 (Baumann et al., 1968)	­	­	­	­	­	­	­	­	­
	A. baumannii	499 (M4), Hugh 2421 (RH 2421), ATCC 14293 (assigned as Acinetobacter sp.)	≤ 1958	USA	Clinical sample	Cary et al., 1958; Hugh & Reese, 1968; Roy et al., 2008	<- S.G. Cary	Herellea sp.; Acinetobacter sp.		Available at ATCC (https://www.atcc.org/products/14293)	STnew (41, 100, 13, 1, 5, 4, 5)	blaOXA-694 (WP_122630896.1)	blaADC-270 (WP_199947622.1)	None	­	­	­	­
	Acinetobacter sp.	CDC 1847 (M1), Baumann 66, Hugh 2418 (RH 2418), Johnson & Sneath J24, ATCC 14290	≤ 1958	USA	Urine	Cary et al., 1958; Hugh & Reese, 1968; Baumann et al., 1968; Johnson & Sneath, 1973; Fixter & McCormack, 1976	<- S.G. Cary	Herellea sp.; Acinetobacter anitratus; Acinetobacter sp.	Subgroup A1 (Baumann et al., 1968), cluster B9 (Johnson & Sneath, 1973)	­	­	­	­	­	­	­	­	­
	Acinetobacter sp.	CDC 1856 (M1), Hugh 2422 (RH 2422), ATCC 14294, CNCTC 6753 (CNCTC Mi 6/65)	≤ 1958	USA	Throat	Cary et al., 1958; Hugh & Reese, 1968	<- S.G. Cary	Herellea sp.; Acinetobacter sp.		­	­	­	­	­	­	­	­	­
	A. baumannii (according to NCCB)	Kambou 4.589, Enjalbert 4.589, LMG 1058, NCCB 82034 (LMD 82.34) (assigned as A. baumannii), NCIMB 9284 (NCIB 9284)	≤ 1959			Kambou A.K., 1959. Les Achromobactereae, Thesis, Toulouse Univ (A. Kambou NCMB file 420.1)	<- L. Enjalbert	Achromobacter winogradskyi; Acinetobacter winogradskyi; Acinetobacter calcoaceticus	Biovar 6 (NCCB catalogue)	­	­	­	­	­	­	­	­	­
	A. baumannii (according to NCCB)	Kambou 88.860, Enjalbert 88.860, NCCB 82035 (LMD 82.35) (assigned as A. baumannii), NCIMB 9287 (NCIB 9287)	≤ 1959			Kambou A.K., 1959. Les Achromobactereae, Thesis, Toulouse Univ.	<- L. Enjalbert	Achromobacter metalcaligenes; Acinetobacter metalcaligenes; Acinetobacter calcoaceticus	Biovar 6 (NCCB catalogue)	­	­	­	­	­	­	­	­	­
	A. johnsonii	Kambou 87.019, CCUG 2486 (not found), LMG 1064 (assigned as Acinetobacter sp.), NCIMB 9302 (NCIB 9302)	≤ 1959			Kambou A.K., 1959. Les Achromobactereae, Thesis, Toulouse Univ.	<- L. Enjalbert	Achromobacter delictatulum; Acinetobacter calcoaceticus		­	­	­	­	­	­	­	­	­
	Acinetobacter sp.	Kambou 87.059, Enjalbert 87.059, LMG 1065, NCIMB 9303 (NCIB 9303)	≤ 1959			Kambou A.K., 1959. Les Achromobactereae, Thesis, Toulouse Univ.; Pagel & Seyfried, 1976; van Landschoot et al., 1986	<- L. Enjalbert	Achromobacter lwoffii; Acinetobacter calcoaceticus		­	­	­	­	­	­	­	­	­
	Acinetobacter sp.	Kambou 88.080, LMG 1066, NCIMB 9304 (NCIB 9304)	≤ 1959			Kambou A.K., 1959. Les Achromobactereae, Thesis, Toulouse Univ.	<- L. Enjalbert	Acinetobacter calcoaceticus	Two stable colony types (t1) and (t2)	­	­	­	­	­	­	­	­	­
	Acinetobacter sp.	Kambou 88.125, NCIMB 9305 (NCIB 9305)	≤ 1959			Kambou A.K., 1959. Les Achromobactereae, Thesis, Toulouse Univ.; Pagel & Seyfried, 1976; Towner & Vivian, 1976	<- L. Enjalbert	Acinetobacter calcoaceticus		­	­	­	­	­	­	­	­	­
	A. baumannii	Kambou 88.504, Enjalbert 88.504, CCUG 2488, LMG 1067 (assigned as Acinetobacter sp.), NCCB 82037 (LMD 82.37), NCIMB 9306 (NCIB 9306) (assigned as Acinetobacter sp.)	≤ 1959			Enjalbert et al., 1959; Kambou A.K., 1959. Les Achromobactereae, Thesis, Toulouse Univ.	<- L. Enjalbert	Achromobacter marshallii; Acinetobacter marshallii; Acinetobacter sp.	Biovar 6 (NCCB catalogue)	JAMOLC000000000.1 (CCUG 2488)	ST138 (3, 3, 7, 26, 7, 1, 4)	blaOXA-64 (WP_001021788.1)	blaADC-156 (WP_024436624.1)	sul2	­	­	­	­
	A. calcoaceticus	Kallio H.O.1 (Rey HO-1) (Linday H.O.l.), Baumann 61, Hugh 2338 (RH 2338), Bouvet & Grimont 3, ATCC 14987, ATCC 23236 (not found), BCRC 11562, CCUG 3352, CIP 66.33, CIP 68.32, DSM 1139, LMG 1056 (assigned as Acinetobacter sp.), NBRC 12552 (IFO 12552), NCAIM B.02622, NCCB 82032 (LMD 82.32), NCIM 2890, NCIMB 9205 (NCIB 9205), Sahl TG19593	≤ 1959		Soil	Stewart et al., 1959; Stewart & Kallio, 1959; Finnerty et al., 1962; Hugh & Reese, 1968; Baumann et al., 1968; Johnson et al., 1970; Juni, 1972; Fixter & McCormack, 1976; Descriptive catalogue of IFO bacterial collection, 1977; Bouvet & Grimont, 1986; van Landschoot et al., 1986; Rainey et al., 1994; Wales & Fewson, 1994b; Sahl et al., 2013; Ho et al., 2020	<- R.E. Kallio	Micrococcus cerificans; Moraxella glucidolytica var. nonliquefaciens; achromobacter sp.; Acinetobacter calcoaceticus	Subgroup A1 (Baumann et al., 1968), DNA-DNA homology group 2 (Johnson et al., 1970), Genospecies 1 (Bouvet & Grimont, 1986), 16S rRNA gene A. calcoaceticus (Rainey et al., 1994), 16S rRNA gene (NBRC 12552, GenBank: AB680294.1)	AMIY00000000.1 (TG19593 = ATCC 14987); BAABSM000000000.1 (NBRC 12552); Available at ATCC (https://www.atcc.org/products/14987)	ST1661 (287, 239, 253, 127, 283, 42, 242)	­	­	­	­	­	­	­
	Acinetobacter baylyi	BD4, BD-4, Juni 1, NIPH 2312, ATCC 33304, CCM 2881 (assigned as Acinetobacter sp.), CNCTC 7795, DSM 586 (assigned as Acinetobacter sp.), NCAIM B.01388, Sahl TG19579	1961		Soil	Taylor & Juni, 1961a; Taylor & Juni, 1961b; Juni & Janik, 1969; Juni, 1972; Sahl et al., 2013	<- E. Juni	Acinetobacter calcoaceticus		AMIC00000000.1 (TG19579 = ATCC 33304)				­	­	­	BD413 (which has later been called ADP1) is a mutant of BD4	­
	A. baylyi	BD413, ADP1, MDayP1, NCIMB 11826 (Incorrectly assigned as A. calcoaceticus), VTT E-031437 (assigned as Acinetobacter sp.)	1961 (the mutant was obtained in 1969)		Mutant of BD4	Juni & Janik, 1969; Juni, 1972; Sawula & Crawford, 1972; Patel et al., 1975; Divers et al., 1984; Divers et al., 1985; Kok et al., 1993; Kok et al., 1994; Kok et al., 1995a; Kok et al., 1995b; Reiser & Somerville, 1997; Porstendörfer et al., 1997; Link et al., 1998; Busch et al., 1999; Herzberg et al., 2000; Friedrich et al., 2001; Barbe et al., 2004; Metzgar et al., 2004; Vaneechoutte et al., 20…	<- M. Day			CR543861.1 (ADP1)				­	­	­	BD413 (which has later been called ADP1) is a mutant of BD4	­
	Acinetobacter sp.	Ellis 1972 and 5209, Hugh 1935 (RH 1935), ATCC 15567, DSM 30009	≤ 1961		Chicken	Ellis, 1961; Hugh & Reese, 1968; Rainey et al., 1994	<- E.M. Ellis	B5w; Bacterium anitraum; Acinetobacter calcoaceticus; Acinetobacter sp.						­	­	­	­	­
	Acinetobacter sp.	Ellis 2409 and 5345, Hugh 1936 (RH 1936), ATCC 15566	≤ 1961		Bovine	Ellis, 1961; Hugh & Reese, 1968	<- E.M. Ellis	B5w; Bacterium anitraum; Acinetobacter sp.						­	­	­	­	­
	Discontinued	Ellis 11208 and 4744, Hugh 1937 (RH 1937), ATCC 15568 (discontinued)	≤ 1961			Ellis, 1961; Hugh & Reese, 1968		Bacterium anitraum						­	­	­	­	­
	A. baumannii (identification based on the 16S rRNA gene sequence analysis)	Lautrop B5W, LMG 1164 (assigned as Acinetobacter sp.), NCTC 10292, USCC 1615	≤ 1961	USA	Unknown	Anderson & Ordal, 1961 (according to NCTC); Lautrop et al., 1961 (maybe); Henderson, 1967a; Henderson, 1967b; Alexander et al., 1984; Enright et al., 1994	NCTC <- H. Lautrop <- F. Kauffmann <- C. A. Stuart	B5W; Achromobacter anitratum; Acinetobacter calcoaceticus var. anitratus; Acinetobacter anitratus; Acinetobacter calcoaceticus; Acinetobacter sp.	Serovar group a (NCTC), Group 2B (Alexander et al., 1984); 16S rRNA gene (Enright et al., 1994; GenBank: X74899)					­­	­	­	­	­
							LMG <- 1966, Torry Research Station <- H. Lautrop
	A. baumannii (according to NCTC)	Lautrop A-4, NCTC 10290 (assigned as A. baumannii), LMG 1161	≤ 1962	Denmark	Skin abscess	Lautrop et al., 1961 (maybe); Alexander et al., 1984	NCTC <- H. Lautrop	Cytophaga anitrata; Achromobacter anitratum; Acinetobacter calcoaceticus var. anitratus; Acinetobacter calcoaceticus; Acinetobacter sp.	Serovar group a (NCTC), Group 2B (Alexander et al., 1984)					­	­	­	­	­
							LMG <- 1966, Torry Research Station <- H. Lautrop
	A. baumannii (according to NCTC)	Lautrop A-15, NCTC 10291 (assigned as A. baumannii)	≤ 1962	Denmark	Infants liver	Lautrop et al., 1961 (maybe); Alexander et al., 1984	NCTC <- H. Lautrop	Cytophaga anitrata; Acinetobacter calcoaceticus var. anitratus; Acinetobacter calcoaceticus	Serovar group a (NCTC), Group 1 (Alexander et al., 1984)					­	­	­	­	­
	A. baumannii	Stenzel & Mannheim 3516/60 (HIH 3516/60), Baumann 65, Hugh 2211 (RH 2211), Johnson & Sneath J35, Bouvet & Grimont 19, Lautrop AB1181, Torry 7-36, Dijkshoorn serial no. 25, RUH 2209, ATCC 17904, CCM 2355, CDC KC722 (according to Samuels et al., 1972), NCDC KC722, CIP 64.1, CCUG 890, CNCTC 7769, LMG 994, LMG 10535 (not found), NCTC 10303	≤ 1962 (most likely 1960)	Germany	Urine	Mannheim & Stenzel, 1962 (most likely); Stenzel & Mannheim, 1963; Sneath & Skerman, 1966; Hugh & Reese, 1968; Baumann et al., 1968; Johnson et al., 1970; Juni, 1972; Samuels et al., 1972; Johnson & Sneath, 1973; Bouvet & Grimont, 1986; Van Landschoot et al., 1986; Nishimura et al., 1988 (there was a mistake); Moss et al., 1988; Tjernberg & Ursing, 1989; Dijkshoorn et al., 1990; Gerner-Smidt et al…	ATCC <- NCTC <- W. Stenzel 3516/60	Achromobacter mucosus; Acinetobacter calcoaceticus	Biotype 9 (CRBIP catalogue), Genospecies 2 (Bouvet & Grimont, 1986), DNA-DNA homology group 1 (Johnson et al., 1970), DNA group 2 (Tjernberg & Ursing, 1989), DNA group 1 (Dijkshoorn et al., 1990), 16S rRNA gene (Harmsen et al., 2001; GenBank: AJ247198.2), recA (Krawczyk et al., 2002, GenBank: AF251469.1), recA (La Scola & Raoult, 2004; GenBank: AY274833.1), rpoL-rpoB spacer (La Scola et al., 2006…	JAMOLB000000000.1 (CCUG 890), probably sequenced by Chan et al., by mistake	ST54 (12, 3, 18, 2, 17, 4, 5)	blaOXA-856 (WP_001021774.1)	blaADC-new (WP_001211211.1)	sul2	Not interrupted	Resistant to cotrimoxazole; susceptible to piperacillin, ceftazidime, ampicillin/sulbactam, imipenem, gentamicin, amikacin, tobramycin, ofloxacin, and tetracycline (Diancourt et al., 2010)	The LMG 994 culture contains two stable colony types giving identical gelelectrophoretic protein profiles (SDS-PAGE)	Referred to as the type strain of Achromobacter mucosus (Stenzel & Mannheim, 1963)
							LMG <- Torry Research Station <- H. Lautrop <- W. Stenzel
	Acinetobacter colistiniresistens	Stenzel & Mannheim P544/60, Hugh 2212 (RH 2212), Lautrop AB1182, Baumann 30, Johnson & Sneath J34, Bouvet & Grimont 82, Dijkshoorn serial no. 120, NIPH 1860, RUH 2218, LUH 1717, Torry 7-37, ATCC 17905 (assigned as Acinetobacter sp.), CCM 2357 (assigned as Acinetobacter sp.), CDC KC717 (according to Samuels et al., 1972), NCDC KC717, CCUG 887 (assigned as Acinetobacter genomospecies 13), CIP 64.2,…	≤ 1962 (most likely 1960)	Germany	Conjunctiva	Mannheim & Stenzel, 1962 (most likely); Stenzel & Mannheim, 1963; Sneath & Skerman, 1966; Hugh & Reese, 1968; Baumannii et al., 1968; Johnson et al., 1970; Juni, 1972; Samuels et al., 1972; Johnson & Sneath, 1973; Fixter & McCormack, 1976; Bouvet & Grimont, 1986; Van Landschoot et al., 1986; Bouvet & Jeanjean, 1989; Tjernberg & Ursing, 1989; Dijkshoorn et al., 1990; Gerner-Smidt et al., 1991; Wie…	<- W. Stenzel	Achromobacter conjunctivae; Acinetobacter genomic sp. 13BJ/14TU	Subgroup B3 (Baumann et al., 1968), DNA-DNA homology group 3 (Johnson et al., 1970), B9 (Johnson & Sneath, 1973), ungrouped (Bouvet & Grimont, 1986), Genospecies 13 (Bouvet & Jeanjean, 1989), DNA group 14 (Tjernberg & Ursing, 1989), DNA group 14 (Dijkshoorn et al., 1990), 16S rRNA gene (Ibrahim et al., 1997; GenBank: Z93447.1), gyrB (Yamamoto et al., 1999; GenBank: AB008723.1), rpoL-rpoB spacer (…	AIEE00000000.1 (NCTC 10304), APRT00000000.1 (CIP 64.2)	ST69 (21, 25, 24, 15, 24, 17, 24) / ST54 (12, 3, 18, 2, 17, 4, 5)	­	­	­	­	Not MDR, intrinsic resistance to polymyxins	Incorrectly listed by La Scola et al. as Genomic species 16	Referred to as the type strain of Achromobacter conjunctivae (Stenzel & Mannheim, 1963)
	A. haemolyticus	Stenzel & Mannheim 2446/60 (HIH 2446/60), Lautrop AB1183, Hugh 2213 (RH 2213), Baumann 40, Johnson & Sneath J32, Juni 16, Bouvet & Grimont 32, Dijkshoorn AC1217, Dijkshoorn serial no. 60, RUH 2215T, Torry 7-38, ATCC 17906T, BCRC 14852T, CDC KC719 (according to Samuels et al., 1972), NCDC KC719, DSM 6962T, NCCB 85026T (LMD 85.26), CCM 2358T, CCUG 888T, CIP 64.3T, KCTC 12404T, LMG 996T, LMG 1236 (n…	≤ 1962 (most likely 1960)	Germany	Sputum	Mannheim & Stenzel, 1962 (most likely); Stenzel & Mannheim, 1963; Sneath & Skerman, 1966; Hugh & Reese, 1968; Baumannii et al., 1968; Johnson et al., 1970; Juni, 1972; Samuels et al., 1972; Johnson & Sneath, 1973; Kloos & Musselwhite, 1975; Fixter & McCormack, 1976; Bouvet & Grimont, 1986; Van Landschoot et al., 1986; Nishimura et al., 1988; Tjernberg & Ursing, 1989; Traub & Spohr, 1989; Dijkshoo…	<- W. Stenzel	Achromobacter haemolyticus subsp. haemolyticus; Acinetobacter calcoaceticus	Subgroup B4 (Baumann et al., 1968), DNA-DNA homology group 2 (Johnson et al., 1970), B9 (Johnson & Sneath, 1973), Genospecies 4 (Bouvet & Grimont, 1986), DNA group 4 (Dijkshoorn et al., 1990), gyrB (Yamamoto & Harayama, 1996; GenBank: D73430.1 & D73415.1), 16S rRNA gene (Ibrahim et al., 1997; GenBank: Z93437.1), gyrB (Yamamoto et al., 1999; GenBank: AB008691.1), rpoL-rpoB spacer (La Scola et al.,…	APQQ00000000.1 (CIP 64.3T) / UFRR00000000.1 (NCTC 10305T) / UAPN00000000.1 (NCTC 12155) / ASYX00000000.1 (MTCC 9819T) / BBSE00000000.1 (NBRC 109758T) / AMJA00000000.1 (TG19599 = ATCC 17906T)	­	OXA-264	­	­	­	­	Referred to as the type strain of Achromobacter haemolyticus subsp. haemolyticus (Stenzel & Mannheim, 1963)	­
	A. haemolyticus	Stenzel & Mannheim 2181/60 (HIH 2181/60), Lautrop AB1184, Baumann 44, Johnson & Sneath J31, Bouvet and Grimont 38, Torry 7-39, ATCC 17907, CDC KC718 (according to Samuels et al., 1972), NCDC KC718, CCM 2359, CCUG 891, CIP 64.4, LMG 997, LMG 1237 (not found), NBIMCC 148, NCTC 10306, USCC 1604	≤ 1962 (most likely 1960)	Germany	Pus	Mannheim & Stenzel, 1962 (most likely); Stenzel & Mannheim, 1963; Baumannii et al., 1968; Johnson et al., 1970; Juni, 1972; Samuels et al., 1972; Johnson & Sneath, 1973; Fixter & McCormack, 1976; Bouvet & Grimont, 1986; van Landschoot et al., 1986; Tjernberg & Ursing, 1989; Gerner-Smidt et al., 1991; Castro-Jaimes et al., 2020 (NCTC 10306)	<- W. Stenzel	Achromobacter haemolyticus subsp. alcaligenes; Acinetobacter haemolyticus	Subgroup B4 (Baumann et al., 1968), DNA-DNA homology group 2 (Johnson et al., 1970), B9 (Johnson & Sneath, 1973), Genospecies 4 (Bouvet & Grimont, 1986)	UFRT00000000.1 (NCTC 10306)	­	­	­	­	­	­	Referred to as the type strain of Achromobacter haemolyticus subsp. alcaligenes (Stenzel & Mannheim, 1963)	­
	Acinetobacter junii	Stenzel & Mannheim 2723/59 (HIH 2723/59), Baumann 10, Lautrop AB1185, Johnson & Sneath J33, Bouvet & Grimont 42T, Dijkshoorn serial no. 63, RUH 2228T, Torry 7-40, ATCC 17908T, NBRC 109759T, CDC KC716 (according to Samuels et al., 1972), NCDC KC716, DSM 6964T, CCM 2376T, CCUG 889, CIP 64.5T, CL 333/86, LMG 998, LMG 10573 (not found), KCTC 12416T, KCTC 12406T, NBIMCC 146T, NCIMB 12459, NCTC 10307T,…	≤ 1962 (most likely 1959)	Germany	Urine	Mannheim & Stenzel, 1962 (most likely); Stenzel & Mannheim, 1963; Sneath & Skerman, 1966; Baumannii et al., 1968; Johnson et al., 1970; Juni, 1972; Samuels et al., 1972; Johnson & Sneath, 1973; Fixter & McCormack, 1976; Bouvet & Grimont, 1986; van Landschoot et al., 1986; Tjernberg & Ursing, 1989; Dijkshoorn et al., 1990; Gerner-Smidt et al., 1991; Rossau et al., 1991; Rainey et al., 1994; Seifer…	<- W. Stenzel	Achromobacter citroalcaligenes; Acinetobacter lowffii	Subgroup B1 (Baumann et al.,1968), DNA-DNA homology group 6 (Johnson et al., 1970), unclustered (Johnson & Sneath, 1973), Genospecies 5 (Bouvet & Grimont, 1986), DNA group 5 (Dijkshoorn et al., 1990), rpoL-rpoB spacer (La Scola et al., 2006; GenBank: DQ207419.1), rpoB (La Scola et al., 2006; GenBank: DQ207486.1), rpoB-rpoC spacer (La Scola et al., 2006; GenBank: DQ207506.1); 16S rRNA gene (Vaneec…	UFRL00000000.1 (NCTC 12153T) / UFRZ00000000.1 (NCTC 10307T) / APPX00000000.1 (CIP 64.5T) / AMJF00000000.1 (TG19608 = ATCC 17908) / BBSD00000000.1 (KCTC:12416) it should be 12406 / BBSG00000000.1 (NBRC 109759T)	­	­	­	­	­	­	Referred to as the type strain of Achromobacter citroalcaligenes (Stenzel & Mannheim, 1963), no hemolysis on blood agar	­
	A. johnsonii	Stenzel & Mannheim 3865/60, Baumann 8, Bouvet & Grimont 48, Dijkshoorn serial no. 69, CL 335/86, Lautrop AB1186, RUH 2231T, Torry 7-41, ATCC 17909T, BCRC 14853T (CCRC 14853), CDC KC720 (according to Samuels et al., 1972), NCDC KC720, CCUG 19095T, CIP 64.6T, DSM 6963T, HAMBI 1969T, HAMBI 1971T, KCTC 12405T, LMG 999T, LMG 1238 (not found), LMG 10579 (not found), NCIMB 12460T, NCTC 10308T, NCTC 1215…	≤ 1962 (most likely 1960)	Germany	Duodenum	Mannheim & Stenzel, 1962 (most likely); Stenzel & Mannheim, 1963; Sneath & Skerman, 1966; Baumannii et al., 1968; Johnson et al., 1970; Juni, 1972; Samuels et al., 1972; Fixter & McCormack, 1976; Bouvet & Grimont, 1986; van Landschoot et al., 1986; Tjernberg & Ursing, 1989; Dijkshoorn et al., 1990; Gerner-Smidt et al., 1991; Rainey et al., 1994; Seifert et al., 1994; Ibrahim et al., 1997; Janssen…	ATCC <- NCTC <- W. Stenzel 3865/60	Achromobacter (Alcaligenes) metalcaligenes; Acinetobacter lowffii	Subgroup B1 (Baumann et al.,1968), DNA-DNA homology group 4 (Johnson et al., 1970), Genospecies 7 (Bouvet & Grimont, 1986), DNA group 7 (Dijkshoorn et al., 1990), 16SrRNA gene (Ibrahim et al., 1997; GenBank: Z93440.1), rpoL-rpoB spacer (La Scola et al., 2006; GenBank: DQ207418.1), rpoB (La Scola et al., 2006; GenBank: DQ207485.1), rpoB-rpoC spacer (La Scola et al., 2006; GenBank: DQ207505.1)	UFRV00000000.1 (NCTC10308T) / BBTB00000000.1 (DSM 6963T) / APON00000000.1 (CIP 64.6T) / AMJD00000000.1 (TG19605 = ATCC 17909)	­	OXA-281	­	­	­	­	Referred to as the type strain of Achromobacter metalcaligenes (Stenzel & Mannheim, 1963)	­
	A. lwoffii	Stenzel & Mannheim P790/60, Bouvet & Grimont 68, Hugh 2217 (RH 2217), Lautrop AB1187, Torry 7-42, ATCC 17910 (assigned as Acinetobacter sp. genomospecies 9), CDC KC721 (according to Samuels et al., 1972), NCDC KC721, CIP 64.7, LMG 1239 (assigned as Acinetobacter genospecies 9), LMG 1000 (not found), NCTC 10309, Sahl TG19636, USCC 1607	≤ 1962 (most likely 1960)	Germany	Urine	Mannheim & Stenzel, 1962 (most likely); Stenzel & Mannheim, 1963; Hugh & Reese, 1968; Baumann et al., 1968; Johnson et al., 1970; Juni, 1972; Samuels et al., 1972; Fixter & McCormack, 1976; Bouvet & Grimont, 1986; Tjernberg & Ursing, 1989; Gerner-Smidt et al., 1991; Sahl et al., 2013; Touchon et al., 2014; Perichon et al., 2014; Nemec et al., 2019	ATCC <- NCTC <- W. Stenzel P790/60	Achromobacter metalcaligenes; Acinetobacter calcoaceticus; Acinetobacter sp. genomospecies 9	Subgroup B3 (Baumann et al., 1968), DNA-DNA homology group 5 (Johnson et al., 1970), Genospecies 9 (Bouvet & Grimont, 1986), DNA group 8 (Tjernberg & Ursing, 1989), rpoL-rpoB spacer (La Scola et al., 2006; GenBank: DQ207417.1), rpoB (La Scola et al., 2006; GenBank: DQ207481.1), rpoB-rpoC spacer (La Scola et al., 2006; GenBank: DQ207504.1)	AMJG00000000.1 (TG19636 = ATCC 17910); APRY00000000.1 (CIP 64.7)	­	­	­	­	­	­	­	­
							CIP <- W. Mannheim
							LMG <- Torry Research Station <- H.Lautrop <- W. Stenzel
	Acinetobacter sp.	31BK, Kass 61-29261, ATCC 27231	1961-62 (most likely 1961)	USA	Blood (bacteremia)	Maiztegui et al., 1965; Marcus et al., 1969	ATCC <- W.B. Cherry <- E.H. Kass (61-29261)	Herellea vaginicola (de Bord)	Serotype 3J of Herellea vaginicola (ATCC catalogue; Marcus et al., 1969)							­	­	­
	Acinetobacter sp.	131BK, Kass 1170, ATCC 27233	1961-62	USA	Blood	Maiztegui et al., 1965; Marcus et al., 1969	ATCC <- W.B. Cherry <- E.H. Kass (1170)	Herellea vaginicola (de Bord)	Serotype 6J of Herellea vaginicola (ATCC catalogue; Marcus et al., 1969)							­	­	­
	Acinetobacter sp.	154BK, Kass 50372, Juni 55, ATCC 27235	1961-62	USA	Blood	Maiztegui et al., 1965; Marcus et al., 1969; Juni, 1972	ATCC <- W.B. Cherry <- E.H. Kass (50372)	Herellea vaginicola (de Bord)	Serotype 8J of Herellea vaginicola (ATCC catalogue; Marcus et al., 1969)							­	­	­
	Acinetobacter sp.	162BK, Kass 54651, ATCC 27236	1961-62	USA	Infected cut down lesion	Maiztegui et al., 1965; Marcus et al., 1969	ATCC <- W.B. Cherry <- E.H. Kass (54651)	Herellea vaginicola (de Bord)	Serotype 9J of Herellea vaginicola (ATCC catalogue; Marcus et al., 1969)							­	­	­
	Acinetobacter sp.	1043, ATCC 27237	≤ 1952	USA	Feces	Marcus et al., 1969	ATCC <- W.B. Cherry <- E.O. King <- Texas State Hlth. Dept.	Herellea vaginicola (de Bord)	Serotype 12J of Herellea vaginicola (ATCC catalogue; Marcus et al., 1969)							­	­	­
	Acinetobacter sp.	4935, ATCC 27234	≤ 1962	Unknown	Blood	Marcus et al., 1969	ATCC <- W.B. Cherry <- W.H. Ewing	Herellea vaginicola (de Bord)	Serotype 5J of Herellea vaginicola (ATCC catalogue; Marcus et al., 1969)							­	­	­
	Acinetobacter sp.	4936, ATCC 27232	≤ 1962	Unknown	Blood	Marcus et al., 1969	ATCC <- W.B. Cherry <- W.H. Ewing	Herellea vaginicola (de Bord)	Serotype 7J of Herellea vaginicola (ATCC catalogue; Marcus et al., 1969)							­	­	­
	Acinetobacter sp.	7186, ATCC 27238	≤ 1961	USA	Unknown	Marcus et al., 1969	ATCC <- W.B. Cherry <- E.O. King <- New York City Hlth. Dept.	Herellea vaginicola (de Bord)	Serotype 13J of Herellea vaginicola (ATCC catalogue; Marcus et al., 1969)							­	­	­
	Acinetobacter sp.	8647, ATCC 27241	≤ 1962	USA	Urine	Marcus et al., 1969	ATCC <- W.B. Cherry <- New Jersey State Hlth. Dept.	Herellea vaginicola (de Bord)	Serotype 17J of Herellea vaginicola (ATCC catalogue; Marcus et al., 1969)							­	­	­
	Acinetobacter sp.	8870N, ATCC 27248	≤ 1963	Israel	Throat of well baby	Marcus et al., 1969	ATCC <- W.B. Cherry <- North Carolina State Hlth. Dept.	Herellea vaginicola (de Bord)	Serotype 25J of Herellea vaginicola (ATCC catalogue; Marcus et al., 1969)							­	­	­
	Acinetobacter sp.	8886N, ATCC 27239	≤ 1963	USA	Cerebrospinal fluid	Marcus et al., 1969	ATCC <- W.B. Cherry <- Maryland State Hlth. Dept.	Herellea vaginicola (de Bord)	Serotype 14J of Herellea vaginicola (ATCC catalogue; Marcus et al., 1969)							­	­	­
	Acinetobacter sp.	9092N, ATCC 27247	≤ 1966 (most likely ≤ 1963)	USA	Ankle abscess	Marcus et al., 1969	ATCC <- W.B. Cherry <- North Carolina State Hlth. Dept.	Herellea vaginicola (de Bord)	Serotype 24J of Herellea vaginicola (ATCC catalogue; Marcus et al., 1969)							­	­	­
	Acinetobacter sp.	9346, ATCC 27245	≤ 1963	USA	Ear	Marcus et al., 1969	ATCC <- W.B. Cherry <- Maine State Hlth. Dept.	Herellea vaginicola (de Bord)	Serotype 21J of Herellea vaginicola (ATCC catalogue; Marcus et al., 1969)							­	­	­
	Acinetobacter sp.	9358, ATCC 27240	≤ 1963	USA	Blood	Marcus et al., 1969	ATCC <- W.B. Cherry <- New Jersey State Hlth. Dept.	Herellea vaginicola (de Bord)	Serotype 15J of Herellea vaginicola (ATCC catalogue; Marcus et al., 1969)							­	­	­
	Acinetobacter sp.	9378, ATCC 27243	≤ 1963	USA	Bronchus	Marcus et al., 1969	ATCC <- W.B. Cherry <- Pennsylvania State Hlth. Dept.	Herellea vaginicola (de Bord)	Serotype 19J of Herellea vaginicola (ATCC catalogue; Marcus et al., 1969)							­	­	­
	Acinetobacter sp.	9391, ATCC 27242, Juni 60	≤ 1963	USA	Sputum (fatal pneumonia)	Marcus et al., 1969; Juni, 1972	ATCC <- W.B. Cherry <- St. Louis Hlth. Dept.	Herellea vaginicola (de Bord)	Serotype 18J of Herellea vaginicola (ATCC catalogue; Marcus et al., 1969)							­	­	­
	A. haemolyticus	9458, ATCC 27244 (assigned as Acinetobacter sp.), Sahl TG21157	≤ 1963	USA	Cervix	Marcus et al., 1969; Sahl et al., 2013; Castro-Jaimes et al., 2020	ATCC <- W.B. Cherry <- California State Hlth. Dept.	Herellea vaginicola (de Bord); Acinetobacter sp.	Serotype 20J of Herellea vaginicola (ATCC catalogue; Marcus et al., 1969)	ABYN01000000.1 (ATCC 27244) / AMJC00000000.1 (TG21157 = ATCC 27244)		blaOXA-214 (WP_008942158.1)		aac(6')-Ig (WP_008940904.1)	Grew on SS agar, liquefied gelatin	Reference genome for the NIH Human Microbiome Project	­	­
	Acinetobacter sp.	9469N, ATCC 27246	≤ 1963	USA	Feet	Marcus et al., 1969	ATCC <- W.B. Cherry <- New Jersey State Hlth. Dept.	Herellea vaginicola (de Bord)	Serotype 23J of Herellea vaginicola (ATCC catalogue; Marcus et al., 1969)							­	­	­
	A. baumannii (incorrect) (according to NCIMB)	Baumann 17, NCIMB 9689 (NCIB 9689) (incorrectly assigned as A. baumannii), CCUG 2878 (not found)	≤ 1964	Not available	Soil	Claus & Walker, 1964; Baumann et al., 1968; Fixter & McCormack, 1976; Zilli et al., 2000	<- N. Walker	Achromobacter (decomposing toluene); Acinetobacter calcoaceticus; Acinetobacter sp.	Subgroup B2 (Baumann et al., 1968)	Unpublished data, WGS BLASTn hits: Acinetobacter haemolyticus w12 (GenBank: CP085284.1) and Acinetobacter sp. CS-2 (GenBank: CP067019.1)						Acinetobacter baumannii (most likely incorrect)	Translucent	­
	A. baumannii	Kass 13860, Baumann 55, Hugh 2424 (RH 2424), Juni 29, Bouvet & Grimont 5, ATCC 17961, CDC 7788, CDC KC741 (according to Samuels et al., 1972), NCDC KC741, CIP 70.32, LMG 1016, USCC 1435	≤ 1964	Unknown	Blood	Daly et al., 1962 (maybe); Mitchell & Burrell, 1964; Hugh & Reese, 1968; Baumann et al., 1968; Johnson et al., 1970; Juni, 1972; Samuels et al., 1972; Bouvet & Grimont, 1986; La Scola & Raoult, 2004; La Scola et al., 2006; Gundi et al., 2009; Farrow et al., 2021; Bala et al., 2023	CIP <- ATCC <- CDC (7788) <- E. Kass (13860)	Herellea vaginicola (de Bord); Mima anitrata; Bacterium anitratum; Acinetobacter calcoaceticus	Biotype 6 (CRBIP catalogue), Subgroup A1 (Baumann et al., 1968), DNA-DNA homology group 1 (Johnson et al., 1970), Genospecies 2 (Bouvet & Grimont, 1986), gyrB (Yamamoto et al., 1999; GenBank: AB008699.1), rpoL-rpoB spacer (La Scola et al., 2006; GenBank: DQ207441.1), rpoB (La Scola et al., 2006; GenBank: DQ207464.1 & DQ207551.1), rpoB-rpoC spacer (La Scola et al., 2006; GenBank: DQ207531.1)	CP065432.1 (ATCC 17961 chromosome) + CP065433.1 (ATCC 17961 plasmid pAB17961-1) + CP065434.1 (ATCC 17961 plasmid pAB17961-2)	ST438 (3, 2, 2, 7, 9, 4, 5)	blaOXA-98 (WP_001021777.1)	blaADC-158 (WP_001211227.1)	sul2	Interrupted Tn17961	­	No ISAba11-like	­
							LMG <- Torry Research Station <- ATCC
	A. baumannii	CDC 7827, Baumann 100, Juni 28, Bouvet & Grimont 13, ATCC 17959, CDC KC742 (according to Samuels et al., 1972), NCDC KC742, CIP 70.33	≤ 1964	Unknown	Unknown	Mitchell & Burrell, 1964; Baumann et al., 1968; Johnson et al., 1970; Juni, 1972; Samuels et al., 1972; Bouvet & Grimont, 1986; La Scola & Raoult, 2004; La Scola et al., 2006; Gundi et al., 2009;	CIP <- ATCC <- CDC (7827) <- J.E. Johnson (strain 12)	Mima polymorpha (de Bord); Acinetobacter lwofii	Glucose negative Biotype 9 (CRBIP catalogue), Subgroup A3 (Baumann et al., 1968), DNA-DNA homology group 1 (Johnson et al., 1970), Genospecies 2 (Bouvet & Grimont, 1986), rpoL-rpoB spacer (La Scola et al., 2006; GenBank: DQ207442.1), rpoB (La Scola et al., 2006; GenBank: DQ207465.1 & DQ207552.1), rpoB-rpoC spacer (La Scola et al., 2006; GenBank: DQ207532.1)	­	­	­	­	­	­	­	­	­
	Acinetobacter sp.	King 6801, Nelson N1141 (Nelson 8), Hugh 2273 (RH 2273), ATCC 19684	≤ 1965	Unknown	Autopsy (site unknown)	Nelson & Shelton, 1965; Hugh & Reese, 1968	ATCC <- R. Hugh <- J.D. Nelson (N1141) <- E.O. King (6801)	Herellea vaginicola (de Bord); Bacterium anitratum	­	­	­	­	­	­	­	­	­	­
	Acinetobacter sp.	King 7411, Nelson N1140 (Nelson 7), Hugh 2272 (RH 2272), ATCC 19683	≤ 1965	Unknown	Blood	Nelson & Shelton, 1965; Hugh & Reese, 1968	ATCC <- R. Hugh <- J.D. Nelson (N1140) <- E.O. King (7411)	Herellea vaginicola (de Bord); Bacterium anitratum	­	­	­	­	­	­	­	­	­	­
	Acinetobacter sp.	ATCC 11959, Hugh 485 (RH 485)	≤ 1966	Unknown	Septicemia	Blouse & Twarog, 1966; Hugh & Reese, 1968; Ovrebo & Kleppe, 1973	ATCC <- J.P. Gilman	Herellea sp.; Acinetobacter sp.	­	­	­	­	­	­	­	­	­	­
	Acinetobacter sp.	47-8628, ATCC 27249	1966 (study III, Marcus et al., 1969)	USA	Urine	Marcus et al., 1969	ATCC <- W.B. Cherry <- Grady Memorial Hosp.	Herellea vaginicola (de Bord)	Serotype 27J of Herellea vaginicola (ATCC catalogue)	­	­	­	­	­	­	­	­	­
	Acinetobacter sp.	47-8643, ATCC 27250	1966 (study III, Marcus et al., 1969)	USA	Ear	Marcus et al., 1969	ATCC <- W.B. Cherry <- Grady Memorial Hosp.	Herellea vaginicola (de Bord)	Serotype 28J of Herellea vaginicola (ATCC catalogue)	­	­	­	­	­	­	­	­	­
	Acinetobacter sp.	47-8928, ATCC 27251	1966 (study III, Marcus et al., 1969)	USA	Pneumonia	Marcus et al., 1969	ATCC <- W.B. Cherry <- Grady Memorial Hosp.	Herellea vaginicola (de Bord)	Serotype 29J of Herellea vaginicola (ATCC catalogue)	­	­	­	­	­	­	­	­	­
	Acinetobacter sp.	47-8922, ATCC 27252	1966 (study III, Marcus et al., 1969)	USA	Pus	Marcus et al., 1969	ATCC <- W.B. Cherry <- Grady Memorial Hosp.	Herellea vaginicola (de Bord)	Serotype 30J of Herellea vaginicola (ATCC catalogue)	­	­	­	­	­	­	­	­	­
	Acinetobacter sp.	47-9192, ATCC 27253	1966 (study III, Marcus et al., 1969)	USA	Throat	Marcus et al., 1969	ATCC <- W.B. Cherry <- Grady Memorial Hosp.	Herellea vaginicola (de Bord)	Serotype 31J of Herellea vaginicola (ATCC catalogue)	­	­	­	­	­	­	­	­	­
	Acinetobacter sp.	47-9253, ATCC 27254	1966 (study III, Marcus et al., 1969)	USA	Urine	Marcus et al., 1969	ATCC <- W.B. Cherry <- Grady Memorial Hosp.	Herellea vaginicola (de Bord)	Serotype 32J of Herellea vaginicola (ATCC catalogue)	­	­	­	­	­	­	­	­	­
	Acinetobacter sp.	Kinney 14A2, Dijkshoorn AC53, Dijkshoorn 76, ATCC 13809, BCRC 12288, CCRC 12288 (transferred to BCRC), IAM 12580, IFO 12147, JCM 20657, NCCB 71043 (LMD 71.43) (assigned as A. baumannii), NCIMB 9542 (NCIB 9542)	1960	Unknown	Soil	Kinney & Werkman, 1960; Jones & Weitzman, 1974; Dijkshoorn et al., 1987; Bouvet et al., 1990	ATCC <- R.W. Kinney	Brevibacterium leucinophagum; Acinetobacter sp.	Biovar 9 (NCCB), A. baumannii (Bouvet et al., 1990)	­	­	­	­	­	­	­	­	­
	A. higginsii	Henriksen 4233/62, Baumann 34, Juni 40, Johnson & Sneath J26, Bouvet & Grimont 78, LUH 1731, NIPH 1872T, ATCC 17988T (assigned as Acinetobacter sp. genomospecies 16; not assigned as type strain), BCRC 15883 (assigned as Acinetobacter sp.), CCM 9243T, CDC KC727 (according to Samuels et al., 1972), CCUG 996T, CIP 70.18T (assigned as Acinetobacter genomospecies 16), CNCTC 7558T (assigned as Acinetob…	1962 (according to Sahl et al., 2013)	Unknown	Urine	Baumannii et al., 1968; Johnson et al., 1970; Juni, 1972; Samuels et al., 1972; Johnson & Sneath, 1973; Kloos & Musselwhite, 1975; Bouvet & Grimont, 1986; Bouvet & Jeanjean, 1989; Tjernberg & Ursing, 1989; Wiedmann-al-Ahmad et al., 1994; Ibrahim et al., 1997; Janssen et al., 1997; La Scola et al., 2006; Gundi et al., 2009; Sahl et al., 2013; Touchon et al., 2014; Perichon et al., 2014; Tian et al…	ATCC <- S.D. Henriksen (strain 4233/62)	Moraxella lwoffi var. liquefaciens; Alcaligenes haemolysans; Achromobacter haemolyticus; Acinetobacter lwofii; Acinetobacter sp. genomospecies 16	Subgroup B3 (Baumann et al., 1968), DNA-DNA homology group 3 (Johnson et al., 1970), B9 (Johnson & Sneath, 1973), ungrouped (Bouvet & Grimont, 1986), Genospecies 16 (Bouvet & Jeanjean, 1989), ungrouped (Tjernberg & Ursing, 1989), 16S rRNA gene (Ibrahim et al., 1997; GenBank: Z93451.1), gyrB (Yamamoto et al., 1999; GenBank: AB008720.1), rpoB (Yamamoto et al., 1999; GenBank: AB008737.1), rpoL-rpoB …	AMJM00000000.1 (TG19627 = ATCC 17988), APRN00000000.1 (CIP 70.18)	­	blaOXA-288 (WP_005201559.1)	blaADC-CIP70.18 (WP_005201690.1)	aac(6')-Ix-like (WP_005202238.1)	­	­	Incorrectly listed by La Scola et al. as Genomic species 13	­
							BCRC <- CIP <- Institut Pasteur
							LMG <- Torry Research Station <- ATCC
							CCUG <- S.D. Henriksen
	Acinetobacter sp.	Klinge E2241/60, Thornley 45, ATCC 23237, CIP 68.40 (not found), DSM 30013, LMG 1051	≤ 1967	Germany	Human source	Klinge, 1959 (maybe); Thornley, 1967	ATCC <- M.J. Thornley <- K. Klinge <- F. Legler	Diplococcus mucosus	Phenon 2 (Thornley, 1967), Phenotypically close to genospecies 13 (https://www.dsmz.de)	­	­	­	­	­	­	Two stable colony types (t1) and (t2) for LMG 1051	­	­
							DSMZ <- ATCC
							LMG <- Torry Research Station <- ATCC
	A. lwoffii	Klinge 950/56, Thornley 66, ATCC 23221, CIP 68.34 (not found), DSM 30012 (assigned as Acinetobacter sp.), LMG 1050 (assigned as Acinetobacter sp.), NZRM 2727 (assigned as Acinetobacter sp.)	≤ 1967	Austria	­	Klinge, 1959 (maybe); Thornley, 1967	ATCC <- M.J. Thornley <- K. Klinge <- H. Flamm	Moraxella lwoffi; Acinetobacter sp.	Phenon 4 (Thornley, 1967), phenotypically close to genospecies 8/9 (https://www.dsmz.de)	Available at ATCC (https://www.atcc.org/products/23221)	­	blaOXA	­	­	­	­	­	­
							DSMZ <- ATCC
							LMG <- Torry Research Station <- ATCC
							NZRM <- ATCC
	Acinetobacter sp.	Thornley MJT/F5/122, CECT 8149, DSM 25761, NCIMB 10764, WDCM 00060	≤ 1967	­	Poultry carcass	Thornley, 1967; Barnes & Melton, 1971; Barnes, 1972; Juni, 1972	DSMZ <- NCIMB <- E.M. Barnes <- M.J. Thornley	Achromobacter; Acinetobacter calcoaceticus	Phenon 4 (Thornley, 1967)	­	­	­	­	­	­	Translucent (https://www.ncimb.com/culture-collection/)	­	­
							CECT <- NCIMB
	Acinetobacter sp.	Thornley MJT/F5/158, NCCB 88033 (LMD 88.33) (assigned as A. baumannii)	≤ 1967	The Netherlands	Poultry carcass	Thornley, 1967; Barnes & Melton, 1971	<- J. van der Toorn <- LMD	Moraxella sp.	Phenon 3 (Thornley, 1967)	­	­	­	­	Not antibiotic resistant	­	­	­	­
	Acinetobacter sp.	FDA PCI-3, Hugh 24 (RH 24), ATCC 10153	≤ 1967	USA (most likely)	Unknown	Hugh & Reese, 1967; Hugh & Reese, 1968; Vanbroekhoven et al., 2004; Dashiff et al., 2011	ATCC <- FDA	Alcaligenes sp.; Bodenheimer's bacillus	­	­	­	­	­		­	­	­	­
	Acinetobacter sp.	FDA PCI 1788, Hugh 2287 (RH 2287), ATCC 15473 (assigned as A. baumannii), CNCTC 6755 (CNCTC Mi 9/66)	≤ 1968	USA	Urine	Hugh & Reese, 1968; Hernandez et al., 2013	ATCC <- FDA <- T.W. Chang <- Boston City Hosp.	Herellea sp.	­	­	­	­	­	­	­	Production of penicillinase beta-lactamase I and cephalosporinase beta-lactamase II	­	­
	A. lwoffii	ATCC 17985 (assigned as Acinetobacter sp.), CDC KC764 (according to Samuels et al., 1972), NCDC KC764, CIP 70.20, LMG 1028 (assigned as Acinetobacter sp.), NBIMCC 1124	≤ 1968	Unknown	Unknown	Baumann et al., 1968; Johnson et al., 1970; Samuels et al., 1972	ATCC <- S.D. Henriksen <- Institut Pasteur	Moraxella lwoffi subsp. bacteroides	Subgroup B2 (Baumann et al., 1968); DNA-DNA homology group 5 (Johnson et al., 1970)	Available at ATCC (https://www.atcc.org/products/17985)	­	­	­	­	­	­	­	­
							M. Piéchaud CIP <- ATCC <- S.D. Henriksen (strain NCDC KC 764) <- Inst. Pasteur
	Acinetobacter sp.	Nakasuji A43, NBRC 13006 (IFO 13006) (assigned as A. calcoaceticus)	≤ 1969	Unknown	Unknown	Descriptive catalogue of IFO bacterial collection, 1977	IFO <- Y. Nakasuji (A43)		16S rRNA gene (GenBank: AB680365.1)	BAABSW000000000.1 (NBRC 13006)	­	­	­	­	­	Closely related to Acinetobacter vivianii by 16S rRNA gene sequence analyses (NBRC)	­	­
	A. lwoffii	Henriksen strain Lausanne 397, Juni 36, Bouvet & Grimont 66, LUH 1714, ATCC 17984 (assigned as Acinetobacter p. genomospecies 9), CDC KC762 (according to Samuels et al., 1972), NCDC KC762, CIP 70.19 (assigned as Acinetobacter genomospecies 9), NIPH 2176	≤ 1970	Unknown	Unknown	Johnson et al., 1970; Juni, 1972; Samuels et al., 1972; Bouvet & Grimont, 1986; Janssen et al., 1997; Yamamoto et al., 1999; Nemec et al., 2019	CIP <- ATCC <- S.D. Henriksen (strain Lausanne 397)	Moraxella lwoffi	DNA-DNA homology group 5 (Johnson et al., 1970), Genospecies 9 (Bouvet & Grimont, 1986), gyrB (Yamamoto et al., 1999; GenBank: AB008715.1), rpoD (Yamamoto et al., 1999; GenBank: AB008736.1)	­	­	­	­	­	­	­	­	­
	Achromobacter viscosus	ATCC 12448, L 35 FTS	­	­	­	Yokozeki K, Kubota K. Method of producing L-carnitine. US Patent 4,650,759 dated Mar 17 1987	<- S.R. Venkataraman	­	­	Produces carnitine L-carnitine	Achromobacter viscosus Sreenivasan	­	­	­	Copper tolerant	­	­	­

## Sheet: Sheet1
	Table S3. The oxidase and proteolytic features of the earliest Moraxella species and varieties
	Oxidase test	Species	Variety	Proteolytic ability
	Oxidase positive	M. lacunata	var. typica	Proteolytic
			var. atypica	Non-proteolytic
		M. duplex	var. liquefaciens	Proteolytic
			var. nonliquefaciens	Non-proteolytic
	Oxidase negative	Moraxella lwoffi	var. liquefaciens	Proteolytic
			var. nonliquefaciens	Non-proteolytic
		M. glucidolytica	var. liquefaciens	Proteolytic
			var. nonliquefaciens	Non-proteolytic
